# Supplementary material for: The Diversity, Composition, and Metabolic Pathways of Archaea in Pigs
Source: Animals (Basel). 2021 Jul 20;11(7):2139. doi: 10.3390/ani11072139 (PMC8300674; doi:10.3390/ani11072139)
Supplement: Supplementary file 1 [file animals-11-02139-s001.zip]

Archive with 3 entries (2 files):
- Suppmentary/
- Suppmentary/Table S1 MetaCyc pathway detected in archaea reads.txt
- Suppmentary/Table S2 MetaCyc pathway detected in bacteria reads.txt
