# Supplementary material for: The Diversity, Composition, and Metabolic Pathways of Archaea in Pigs
Source: Animals (Basel). 2021 Jul 20;11(7):2139. doi: 10.3390/ani11072139 (PMC8300674; doi:10.3390/ani11072139)
Supplement: Supplementary file 1 [file animals-11-02139-s001.zip › Suppmentary/Table S1 MetaCyc pathway detected in archaea reads.txt]

# Pathway	BHZ10B	BHZ11B	BHZ12B	BHZ1B	BHZ2B	BHZ3B	BHZ4B	BHZ5B	BHZ6B	BHZ7B	BHZ8B	BHZ9B	BMZ16B	BMZ17B	BMZ4B	BMZ5B	BMZ6B	BMZ7B	BMZ8B	BMZ9B	DB11B	DB510B	DB511B	DB512B	DB515B	DB517B	DB529B	DB530B	DB531B	DB537B	EYZ120B	EYZ160B	EYZ183B	EYZ192B	EYZ254B	EYZ353B	EYZ362B	EYZ368B	EYZ378B	EYZ381B	EYZ468B	EYZ542B	EYZ566B	EYZ568B	EYZ572B	EYZ592B	EYZ611B	EYZ615B	EYZ652B
PWY-7219: adenosine ribonucleotides de novo biosynthesis	64.62956949	29.52267974	38.63651273	28.94932785	87.05624304	94.20741296	36.79936902	97.19713207	71.85548268	59.9516578	57.75508263	128.0543868	16.45137221	31.46043093	74.34344497	21.63196486	58.29724624	44.00215039	90.80575019	65.2529371	42.31727366	115.4231796	45.12241705	106.1663534	15.94633413	79.57838203	67.96691039	32.56944062	70.91364003	83.02829273	21.45106475	33.26373106	90.31773746	44.89335137	71.56075508	50.41445665	94.26401699	42.48831606	93.29691317	63.18047831	59.85788913	90.13639001	41.82397074	83.08671281	57.8419291	40.38456326	51.09446595	100.1167226	93.7127797
PWY-7111: pyruvate fermentation to isobutanol (engineered)	130.7493094	43.8233667	73.87482661	35.80777311	152.5750095	157.027699	46.90011047	129.3965704	81.168157	90.85222542	134.9123121	207.4742388	36.23915557	46.54122944	114.9546799	44.63175403	81.32054213	58.35052383	172.1419484	128.4279954	73.07882424	161.431177	60.92947701	141.5700375	29.4340262	117.3183486	118.7037019	25.56701663	73.99086904	100.4080675	15.54537785	41.53375906	94.40147456	68.44298486	74.58028479	77.72108629	107.8878887	66.53833881	143.5006741	72.0193766	90.32227617	135.4084271	77.90785464	151.4234572	58.62180205	40.34257653	51.80792397	157.055554	115.8245596
VALSYN-PWY: L-valine biosynthesis	130.7493094	43.8233667	73.87482661	35.80777311	152.5750095	157.027699	46.90011047	129.3965704	81.168157	90.85222542	134.9123121	207.4742388	36.23915557	46.54122944	114.9546799	44.63175403	81.32054213	58.35052383	172.1419484	128.4279954	73.07882424	161.431177	60.92947701	141.5700375	30.34417059	117.3183486	118.7037019	25.56701663	73.99086904	100.4080675	15.80959898	41.53375906	94.40147456	68.44298486	74.58028479	77.72108629	107.8878887	66.53833881	143.5006741	72.0193766	90.32227617	135.4084271	77.90785464	151.4234572	58.62180205	40.34257653	51.80792397	157.055554	115.8245596
PWY-6122: 5-aminoimidazole ribonucleotide biosynthesis II	99.48410654	33.42290683	56.52817656	25.97132234	124.2534351	125.398203	49.97253906	108.0613603	52.9458504	90.95956171	120.0713564	184.9399064	26.95352432	30.87122255	110.0771097	26.56656232	94.25868435	59.24312145	132.0662836	77.87617887	61.31016446	128.4397932	47.60811648	162.0017656	23.62685166	105.3535553	112.1851258	33.11847278	60.27039284	87.5713305	20.36917713	23.10511925	100.0983289	52.85928273	71.91885291	57.69308263	120.5685519	58.57772375	136.6481486	98.99100198	95.8873747	118.0036269	59.87747855	95.35547766	57.34518959	28.80662049	49.04222764	142.3997214	117.5659745
PWY-6277: superpathway of 5-aminoimidazole ribonucleotide biosynthesis	99.48410654	33.42290683	56.52817656	25.97132234	124.2534351	125.398203	49.97253906	108.0613603	52.9458504	90.95956171	120.0713564	184.9399064	26.95352432	30.87122255	110.0771097	26.56656232	94.25868435	59.24312145	132.0662836	77.87617887	61.31016446	128.4397932	47.60811648	162.0017656	23.62685166	105.3535553	112.1851258	33.11847278	60.27039284	87.5713305	20.36917713	23.10511925	100.0983289	52.85928273	71.91885291	57.69308263	120.5685519	58.57772375	136.6481486	98.99100198	95.8873747	118.0036269	59.87747855	95.35547766	57.34518959	28.80662049	49.04222764	142.3997214	117.5659745
PWY-6121: 5-aminoimidazole ribonucleotide biosynthesis I	78.81604462	27.23768576	42.28535596	0	97.77012471	103.1684519	36.69812068	97.49249029	46.84306057	60.5463892	91.23544668	140.2007032	23.79405126	26.59009655	69.36301183	20.47876924	66.50938418	38.09725604	91.20836765	62.41603674	41.60291472	77.34245432	33.14530491	129.2210704	14.83064205	71.83239535	89.38438174	26.0848448	48.13686066	79.92599129	0	18.48758759	75.81937612	44.53750378	61.92211188	44.13482184	96.73508201	48.03076065	110.2418759	81.82996307	67.00970836	103.8623207	51.16490289	83.25651423	50.54271733	17.09204573	38.47427442	114.3571315	107.9760194
PWY-7221: guanosine ribonucleotides de novo biosynthesis	134.9735752	58.17942556	66.30892918	34.84563044	147.0909598	153.9335986	58.45338798	113.733999	50.69887089	122.3322195	134.7261051	198.2026112	30.22897683	37.68343427	127.2867665	46.51561452	105.7020056	71.12828345	156.4275057	88.36461801	40.20255667	146.9585048	64.01321724	182.3194836	31.54365388	117.279905	121.5245022	42.26943674	103.9285366	115.3820822	24.50184493	45.56406446	134.2727034	50.73107771	118.4089068	63.02877298	149.6162514	66.76681942	187.3853321	113.0674657	111.2934026	162.2529922	52.95008708	108.7906964	66.8338631	42.95477973	54.79212306	166.4679334	122.1861075
ILEUSYN-PWY: L-isoleucine biosynthesis I (from threonine)	130.7493094	43.8233667	73.87482661	0	152.5750095	157.027699	46.90011047	129.3965704	81.168157	90.85222542	134.9123121	207.4742388	0	0	114.9546799	44.63175403	81.32054213	58.35052383	172.1419484	128.4279954	73.07882424	161.431177	60.92947701	141.5700375	30.34417059	117.3183486	118.7037019	0	73.99086904	100.4080675	15.80959898	41.53375906	94.40147456	68.44298486	74.58028479	77.72108629	107.8878887	66.53833881	143.5006741	72.0193766	90.32227617	135.4084271	77.90785464	151.4234572	58.62180205	40.34257653	51.80792397	157.055554	115.8245596
BRANCHED-CHAIN-AA-SYN-PWY: superpathway of branched amino acid biosynthesis	92.20958192	27.64487938	56.06914826	0	89.55718888	113.9464555	25.73299658	113.9598384	70.319283	73.25928029	66.77040953	118.2892869	0	0	78.3135584	26.10991729	55.54820072	34.96085175	146.7140608	91.46058714	53.27572813	115.4940445	34.591981	117.6278303	28.04581665	83.54139386	80.12169343	0	38.59328092	70.4574457	14.08250269	25.86275626	58.96904387	37.69431424	70.49515218	62.65726256	32.83746546	31.98481656	117.9352704	65.54175712	59.17318589	83.85684913	49.01094698	75.96204115	28.82350233	13.34767043	30.61620407	98.63949048	81.8904717
PWY-5103: L-isoleucine biosynthesis III	92.20958192	27.64487938	56.06914826	0	89.55718888	113.9464555	23.28788189	113.9598384	70.319283	73.25928029	66.77040953	118.2892869	0	0	78.3135584	26.10991729	55.54820072	34.96085175	146.7140608	91.46058714	53.27572813	115.4940445	34.591981	117.6278303	27.8864211	83.54139386	80.12169343	0	38.59328092	70.4574457	14.03998966	23.28412132	58.96904387	37.69431424	70.49515218	62.65726256	32.71092014	31.98481656	117.9352704	65.54175712	59.17318589	83.85684913	49.01094698	75.96204115	28.82350233	11.77963805	30.61620407	98.63949048	81.8904717
DTDPRHAMSYN-PWY: dTDP-L-rhamnose biosynthesis I	36.89172048	11.78456299	0	0	57.79332227	73.5658477	0	74.03424811	16.065929	34.71806107	54.17771911	55.43235226	32.71207435	0	33.2398272	24.66212459	45.91100225	0	69.70086394	15.47450787	27.31914297	43.89003486	7.960368716	54.85595396	0	0	60.79798543	15.89823585	28.5839585	18.95049972	21.92244599	0	46.42654093	33.3626391	0	20.31818956	34.7244698	27.777201	52.55180705	18.64704614	19.20497557	25.13526831	9.562551234	29.20424805	0	6.841672091	0	45.0232403	46.93273405
PWY-7208: superpathway of pyrimidine nucleobases salvage	67.77111025	66.6850072	50.19995775	23.51931258	110.2397479	62.09705268	45.4252035	36.40831013	43.01806736	66.87325367	52.30735585	78.30838824	27.54992977	36.98382668	36.63284527	59.94707938	57.13656571	40.17374192	126.9216013	86.2888916	0	101.2994903	47.64646723	90.40195708	30.72525968	77.28027018	44.20732032	40.70346002	118.4914182	105.592376	20.51999706	47.9427735	100.3387413	32.31263382	77.16143316	56.0432188	111.2610746	66.30122991	156.7779305	95.49598146	28.99163328	67.9196675	48.32853744	71.46241631	49.68960571	47.0468112	52.56047375	113.3743	124.9124067
PWY-7197: pyrimidine deoxyribonucleotide phosphorylation	82.09070754	26.49408874	28.49840997	13.87175077	71.71851805	98.06406871	35.11162396	73.70698271	30.60500568	40.82361976	81.8229806	118.0618502	0	19.86852956	75.77268501	15.94566465	65.3204614	34.64955077	44.75726602	41.41875617	28.0162941	66.426275	25.64980664	93.90199524	0	60.52811748	71.99905924	21.20465772	50.10121627	46.17617676	16.46324735	0	72.60964826	38.07281316	48.60860509	41.35664772	93.15364574	42.3759605	117.6245783	73.11843967	58.40179232	93.80301934	24.17497688	58.63361286	27.71682067	0	26.28514112	79.66495099	99.50188701
GLUTORN-PWY: L-ornithine biosynthesis	41.5502703	20.02928545	18.91728049	0	63.07728671	58.31209452	25.62127024	79.26366241	30.61895606	47.28705467	68.7971027	91.49799846	0	20.34616628	60.54007927	10.53133182	36.14249774	20.68939988	54.41098762	0	25.66707829	58.7833865	24.53431237	84.00181802	0	34.85838578	46.10065578	17.49725271	25.85694996	52.16053184	11.71578221	10.37486217	54.26175481	25.36322541	41.81916883	29.41609245	58.69966569	28.08228078	73.86532474	38.22579421	46.16551335	61.19009304	32.7561027	46.38482566	33.97274103	0	21.44771863	75.99628847	66.20571763
PWY-5101: L-isoleucine biosynthesis II	65.94334716	18.49351735	31.44255634	0	77.40495963	93.75702701	19.7881116	96.21809601	43.66737538	41.82077895	56.26480485	105.465959	0	0	59.90361181	0	41.12946943	28.31340107	103.9406453	60.46734512	39.45516937	85.6134558	29.64498603	102.4614919	9.243614043	65.02170738	56.70353129	0	30.35155098	42.16336016	9.86533306	14.84474583	48.70525923	29.19296279	44.94770976	43.78954774	30.05944865	27.21687994	94.36815613	56.62323953	48.76732634	72.71658132	38.57169884	60.52960792	25.2294496	10.26576234	21.5338543	74.89113479	65.63910119
ARGSYNBSUB-PWY: L-arginine biosynthesis II (acetyl cycle)	55.33039728	34.43255242	26.88563257	12.18755792	79.84642745	82.02454524	30.30506378	99.01731111	37.37799688	64.3828939	83.65172008	114.0653134	0	29.18316737	76.5722388	20.84639874	49.99142788	31.39977059	75.75116757	0	42.7012794	78.5868208	33.74806063	113.9654224	0	52.16893618	63.12051865	23.09405182	33.92822183	64.8576533	11.86136592	19.96041251	72.85183056	41.19614821	53.14583522	39.58047767	78.81207793	38.48953355	91.43190419	54.62439692	62.47272889	92.79752084	38.56553184	60.08454163	48.12630425	21.29940883	32.46216279	98.00657011	85.21550481
PWY-5097: L-lysine biosynthesis VI	80.32988464	27.72715744	46.55949088	11.4385388	92.63612362	98.49265053	29.89026332	98.82959946	41.19272981	72.54224696	87.36459479	132.5360958	14.56742924	20.18144132	81.08301358	0	67.2797287	45.00161485	127.2858282	64.35977288	41.16370245	96.9196035	37.88770597	125.2881193	13.70767109	72.03293845	82.62027419	25.34845416	37.69660366	65.29729692	18.05593167	15.08257361	67.77911181	39.78036215	58.39773625	36.93952387	93.55034554	38.15273972	103.0232045	75.05495481	78.05578159	100.2630505	47.99361901	73.72280441	47.37211763	14.15590152	31.1906183	112.1994307	94.13485902
PWY-7229: superpathway of adenosine nucleotides de novo biosynthesis I	62.39848482	23.41041407	24.53612636	0	70.00838142	81.86002038	26.84612544	72.24507371	43.69901688	56.0205895	60.65541789	113.5386623	0	23.05091431	59.32269441	16.55513263	48.19409756	37.35300441	96.70487344	50.72076784	34.09179888	98.33545367	28.77237574	88.64323534	0	60.19068136	66.51303497	18.25380443	0	69.5106754	0	0	66.75748131	31.07353407	50.04307857	38.84605383	68.55153998	31.5411828	85.9280131	55.53077425	50.29530911	69.19084292	36.12040408	65.74286843	38.47624313	0	32.15644012	81.3491304	65.22224969
PWY-2942: L-lysine biosynthesis III	78.68433253	25.43943248	45.31884332	10.84344566	87.96325824	91.08411744	28.64570599	87.78334147	36.25514422	71.37150452	86.80445359	131.4400674	12.85769448	13.17605179	79.47236878	0	67.13711236	43.92551014	125.9764105	61.39109379	30.44016482	92.90429428	35.35922824	119.2054834	0	70.72783938	80.00296112	23.91898478	34.66222333	60.49064292	9.017047645	12.49164733	64.64677032	37.29454354	52.0709908	30.51590075	90.4845175	34.36702953	92.57534941	72.3924801	77.49629335	99.38960795	45.68192854	72.56960948	45.96483352	0	31.9029692	107.4522523	90.8233678
ARGSYN-PWY: L-arginine biosynthesis I (via L-ornithine)	68.32720027	35.86351675	31.95657031	0	86.39939114	92.99297801	31.29069098	98.8413644	40.70238273	67.53472617	87.30074591	122.7966325	0	28.72990022	79.15103814	20.49878261	54.84162867	36.48017586	90.14966954	0	41.66345487	89.72332967	34.09421525	125.660498	0	65.54244009	75.11396003	21.45187032	40.12239002	66.03963311	0	21.26462858	72.79872999	42.07550633	58.78722388	44.67460286	86.2062388	40.75728253	99.66684875	66.07277157	71.96821259	91.21210434	45.16880843	67.44140507	57.0755146	0	35.23357903	103.300936	88.67990721
PWY-5104: L-isoleucine biosynthesis IV	50.90200743	0	22.83861449	0	47.47529649	0	0	0	0	27.1417387	0	47.55612604	0	0	0	0	0	0	102.4260748	82.64291477	0	48.30974175	0	67.47481051	17.28621132	0	32.9598587	0	0	26.89173718	0	0	0	0	0	0	0	0	26.90945631	0	0	0	0	0	0	0	0	0	0
PWY-7400: L-arginine biosynthesis IV (archaebacteria)	69.60726005	35.72290216	32.32150159	0	86.78589668	93.52826308	31.33195521	98.60419052	40.96131048	67.4151787	87.43110691	123.3062378	0	28.68900146	79.06193295	20.36809521	54.99833568	36.69931241	91.23930904	0	41.44646432	90.48869086	34.10195897	126.1601198	0	66.58742546	76.09167274	21.45889447	40.6986683	65.90185314	0	21.19592403	72.58503908	41.8227483	59.20077943	44.98119156	86.50189369	40.72450148	100.2404328	66.93230949	72.61450199	90.81571014	45.91325295	67.96038008	57.69789166	0	35.18252871	103.3621599	88.65939523
NONOXIPENT-PWY: pentose phosphate pathway (non-oxidative branch)	0	0	0	4.948937278	0	0	0	0	0	0	0	0	0	0	0	0	0	0	0	0	0	0	0	0	0	0	0	0	0	0	0	0	0	0	0	0	0	0	0	0	0	0	0	0	0	0	0	0	0
HISTSYN-PWY: L-histidine biosynthesis	47.13387947	18.02372816	20.90705702	0	61.59481293	65.36984694	0	68.04261017	28.3818964	36.62008915	63.40186895	64.87612958	0	0	34.85139642	0	33.01951613	15.272728	46.79058195	22.66018543	16.63318968	48.25218593	21.22062914	74.98444311	0	14.72984449	50.27315161	12.80106488	0	34.74313254	0	0	0	0	39.08511925	21.97753698	41.05051721	23.25080748	52.95903991	41.16292292	30.53688731	55.76921321	26.8988193	30.9315143	0	0	15.67621341	37.09536948	55.749371
PWY-7234: inosine-5'-phosphate biosynthesis III	66.9540756	25.46756183	13.99721142	9.683218906	76.89426122	86.94885659	22.62669079	87.8510845	26.66153997	48.8673417	69.79007904	117.9662211	0	22.14881143	51.15961322	0	39.64649808	35.66466698	78.19929304	39.04046646	30.96638879	61.76885415	0	91.78920422	0	53.69768529	65.46529999	0	29.51854892	60.77370192	11.30664359	0	66.07451527	0	48.71341353	39.12888286	62.91958773	19.08354819	79.12500493	49.59029368	49.41902597	74.79645479	37.64632465	63.03018155	41.06517795	0	25.77334318	71.57833957	77.10108934
PWY-6124: inosine-5'-phosphate biosynthesis II	0	0	0	0	0	0	0	0	0	18.99136044	0	0	0	0	0	0	0	0	0	0	0	0	0	0	0	0	0	0	0	0	8.968647779	0	0	0	0	21.97539221	0	17.08914844	0	0	0	0	8.284570358	0	0	0	0	0	0
METHANOGENESIS-PWY: methanogenesis from H2 and CO2	108.6459868	24.20258459	52.21758338	0	63.62683952	74.55894762	27.03931182	118.5015206	48.03965772	74.37294176	76.97021512	113.6964324	15.69583643	25.13555594	61.78913885	17.36148562	60.5694302	39.99596402	169.4081341	104.1957432	21.65032713	126.798936	34.70468575	130.4357572	24.8280073	70.42065462	76.00813506	0	32.08241491	75.33296589	19.24076583	20.27413701	57.96573748	0	53.17366784	44.82001729	77.64004733	46.73102877	92.30230921	64.47485443	61.21858717	87.48974465	25.61306456	53.44077917	39.59338675	19.94381209	30.66214765	101.5666428	94.86231764
PWY-5686: UMP biosynthesis	41.02307164	0	20.7563986	0	57.82815466	65.91381449	0	74.17245782	37.89399378	35.91451198	32.2169174	45.35920529	0	0	29.80680571	0	0	0	21.40703849	0	0	52.85488758	0	81.16053829	0	0	52.37725827	0	0	0	0	0	37.42983899	0	23.44803318	21.41485794	0	21.81715882	64.80756591	33.35798196	34.6367228	39.45344563	0	0	0	0	0	47.38178305	71.13100169
SER-GLYSYN-PWY: superpathway of L-serine and glycine biosynthesis I	0	0	14.18123693	0	15.86903883	0	0	0	0	15.28527553	13.35939082	0	0	0	0	0	14.56047103	0	9.324625825	0	0	0	0	0	0	0	18.8287283	0	0	9.34497988	0	0	0	0	0	0	0	0	18.27681355	0	15.90000954	0	13.07202439	0	0	0	0	0	0
PWY-5659: GDP-mannose biosynthesis	0	0	0	0	0	0	0	0	0	0	0	0	0	0	0	0	0	0	0	0	0	0	0	0	0	0	0	0	0	0	0	0	0	0	0	0	0	0	0	0	0	0	0	0	0	0	0	0	0
PWY-7220: adenosine deoxyribonucleotides de novo biosynthesis II	0	0	0	0	0	0	0	0	0	0	0	0	0	0	0	0	0	0	0	0	0	0	0	0	0	0	0	0	0	0	0	0	0	0	0	0	0	0	0	0	0	0	0	0	0	0	0	0	0
PWY-7222: guanosine deoxyribonucleotides de novo biosynthesis II	0	0	0	0	0	0	0	0	0	0	0	0	0	0	0	0	0	0	0	0	0	0	0	0	0	0	0	0	0	0	0	0	0	0	0	0	0	0	0	0	0	0	0	0	0	0	0	0	0
PWY-5198: factor 420 biosynthesis	64.34035829	27.87144592	37.77455975	12.69380416	95.28960053	111.3577771	31.82007751	106.2294561	43.63131599	63.83367779	99.57298724	132.3962971	0	20.29437338	76.17781888	0	72.54816747	35.40232973	70.90934752	15.70862833	45.82310072	83.07334275	31.95231952	101.8074194	0	73.70116011	91.25835987	16.72106772	38.02107794	67.88635419	15.26672003	15.65706096	75.73311449	25.41636725	52.83438129	41.81064668	89.14359597	32.44533163	95.71985205	83.00785553	75.7450554	113.9566	39.11931191	74.42617508	44.61190363	24.12770116	37.18777268	113.7619236	101.222752
COA-PWY: coenzyme A biosynthesis I	0	0	0	0	0	0	0	0	0	0	0	0	0	0	0	0	0	0	0	0	0	0	0	0	0	0	0	0	0	0	0	0	0	0	0	0	0	0	0	0	0	0	0	0	0	0	0	0	0
HSERMETANA-PWY: L-methionine biosynthesis III	0	28.52905643	0	11.59312096	29.43589937	0	0	0	0	0	0	0	0	0	0	0	0	0	47.79669866	36.82505612	20.17551872	18.69408137	0	36.59603301	7.603136029	0	42.5838654	0	0	0	0	18.54274591	0	19.0190395	0	0	0	0	25.91750917	0	16.54305554	0	0	0	0	16.74094937	27.83483074	16.51779399	0
PWY-6126: superpathway of adenosine nucleotides de novo biosynthesis II	0	0	0	0	0	0	0	0	0	0	0	0	0	0	0	0	0	0	0	0	0	0	0	0	0	0	0	0	0	0	0	0	0	0	0	0	0	0	0	0	0	0	0	0	0	0	0	0	0
PWY-6123: inosine-5'-phosphate biosynthesis I	0	0	0	0	0	0	0	0	0	21.08592007	0	0	0	0	0	0	0	0	0	0	0	0	0	0	0	0	0	0	0	0	0	0	0	0	0	0	0	0	0	0	0	0	0	0	0	0	0	0	0
THRESYN-PWY: superpathway of L-threonine biosynthesis	0	0	0	0	0	0	0	0	0	0	0	0	0	0	0	0	0	0	0	0	0	0	0	0	0	0	0	0	0	0	0	0	0	0	0	0	0	0	0	0	0	0	0	0	0	0	0	0	0
PWY-7228: superpathway of guanosine nucleotides de novo biosynthesis I	0	0	0	0	0	0	0	0	0	0	0	0	0	0	0	0	0	0	0	0	0	0	0	0	0	0	0	0	0	0	0	0	0	0	0	0	0	0	0	0	0	0	0	0	0	0	0	0	0
PWY-3001: superpathway of L-isoleucine biosynthesis I	0	0	0	0	0	0	0	0	0	0	0	0	0	0	0	0	0	0	0	0	0	0	0	0	0	0	0	0	0	0	0	0	0	0	0	0	0	0	0	0	0	0	0	0	0	0	0	0	0
PWY-5188: tetrapyrrole biosynthesis I (from glutamate)	20.57825963	0	12.07576268	0	0	0	0	0	0	14.24821479	0	0	0	0	0	0	0	0	46.32794999	33.04420498	18.33814035	0	0	38.84151546	0	0	0	0	19.63395441	0	0	0	0	0	0	0	0	0	48.18261081	0	0	0	17.93182036	0	22.32113353	0	0	0	0
GLUCONEO-PWY: gluconeogenesis I	32.91743214	28.97142358	26.90539242	0	66.20269843	0	21.2529191	0	40.52309927	0	32.93286571	0	0	0	0	12.03106586	0	0	24.07899417	0	30.56778735	0	0	48.85325033	0	34.41126132	30.25383163	21.78156552	0	28.30322185	0	0	0	16.28120098	52.13086808	0	0	0	42.57825862	0	39.33901921	0	0	39.32100579	18.70692163	21.7220594	24.62614569	54.08499297	26.10113045
CALVIN-PWY: Calvin-Benson-Bassham cycle	0	0	0	0	0	0	0	0	0	0	0	0	0	0	0	0	0	0	0	0	0	0	0	0	0	0	0	0	0	0	0	0	0	0	0	0	0	0	0	0	0	0	0	0	0	0	0	0	0
PWY-7210: pyrimidine deoxyribonucleotides biosynthesis from CTP	0	0	0	0	0	0	0	0	0	0	0	0	0	0	0	0	0	0	0	0	0	0	0	0	0	0	0	0	0	0	0	0	0	0	0	0	0	0	0	0	0	0	0	0	0	0	0	0	0
PWY-5154: L-arginine biosynthesis III (via N-acetyl-L-citrulline)	0	0	0	0	0	0	0	0	0	0	0	0	0	0	0	0	0	0	0	0	0	0	0	0	0	0	0	0	0	0	0	0	0	0	0	0	0	0	0	0	0	0	0	0	0	0	0	0	0
PWY-6545: pyrimidine deoxyribonucleotides de novo biosynthesis III	0	0	0	0	0	0	0	0	0	0	0	0	0	0	0	0	0	0	0	0	0	0	0	0	0	0	0	0	0	0	0	0	0	0	0	0	0	0	0	0	0	0	0	0	0	0	0	0	0
TRPSYN-PWY: L-tryptophan biosynthesis	0	0	0	0	0	0	0	43.11230361	0	0	0	0	0	0	0	0	0	0	8.796853094	0	0	0	0	12.74390831	0	0	0	0	0	0	0	0	0	0	0	0	0	0	12.39704579	0	0	0	0	0	0	0	0	0	0
PWY-724: superpathway of L-lysine, L-threonine and L-methionine biosynthesis II	33.58027245	0	25.86259847	0	0	0	0	0	0	36.33225633	0	41.88879046	0	0	0	0	0	0	85.95238872	63.17356854	0	38.24741877	0	0	0	0	0	0	0	0	0	0	0	0	0	0	0	0	0	0	0	0	0	0	0	0	0	0	0
PWY-6163: chorismate biosynthesis from 3-dehydroquinate	31.11568669	0	0	0	37.40714164	46.4050265	0	53.16141127	28.42584244	0	0	0	0	0	0	0	0	0	0	0	19.57450499	0	0	48.74876038	0	0	32.69752069	0	0	0	0	0	25.12883881	0	23.78117705	0	37.54671809	0	38.48191561	0	0	36.9325391	0	0	0	0	0	48.3276964	43.33920114
PWY-7198: pyrimidine deoxyribonucleotides de novo biosynthesis IV	0	0	0	0	0	0	0	0	0	0	0	0	0	0	0	0	0	0	0	0	0	0	0	0	0	0	0	0	0	0	0	0	0	0	0	0	0	0	0	0	0	0	0	0	0	0	0	0	0
PWY-6167: flavin biosynthesis II (archaea)	0	0	0	0	0	0	0	0	0	0	0	0	0	0	0	0	0	0	0	0	0	0	0	60.20954778	0	43.13372251	50.49910193	0	0	0	0	0	0	0	0	17.42665263	0	0	0	0	0	0	0	0	0	0	0	54.8929674	48.25901277
PWY-6349: CDP-archaeol biosynthesis	0	0	0	0	0	0	0	41.71545189	0	0	0	0	0	0	0	0	0	0	0	0	0	0	0	0	0	0	0	0	0	0	9.039804084	0	0	0	0	11.75302313	0	12.56949975	0	0	0	0	0	0	0	0	0	0	0
PWY-5723: Rubisco shunt	0	0	0	0	0	0	0	0	0	0	0	0	0	0	0	0	0	0	0	0	0	0	0	0	0	0	0	0	0	0	0	0	0	0	0	0	0	0	0	0	0	0	0	0	0	0	0	0	0
PWY-6936: seleno-amino acid biosynthesis	0	0	0	0	0	0	0	0	0	0	0	0	0	0	0	0	0	0	40.75194306	34.28507435	0	16.86596736	0	0	0	0	0	0	0	0	0	0	0	0	0	0	0	0	0	0	0	0	0	0	0	0	0	0	0
PWY-1042: glycolysis IV (plant cytosol)	0	0	0	0	0	0	0	0	0	0	0	0	0	0	0	0	0	0	0	0	0	0	0	0	0	0	0	0	0	0	0	0	0	0	0	0	0	0	0	0	0	0	0	0	10.04342117	0	0	0	0
COA-PWY-1: coenzyme A biosynthesis II (mammalian)	0	0	0	0	0	0	0	0	0	0	0	0	0	0	0	0	0	0	0	0	0	0	0	0	0	0	0	0	0	0	0	0	0	0	0	0	0	0	0	0	0	0	0	0	0	0	0	0	0
PWY-6125: superpathway of guanosine nucleotides de novo biosynthesis II	0	0	0	0	0	0	0	0	0	0	0	0	0	0	0	0	0	0	0	0	0	0	0	0	0	0	0	0	0	0	0	0	0	0	0	0	0	0	0	0	0	0	0	0	0	0	0	0	0
PWY-7187: pyrimidine deoxyribonucleotides de novo biosynthesis II	0	0	0	0	20.23896597	0	0	0	0	0	0	0	0	0	0	0	0	0	0	0	0	0	0	19.10373192	0	0	0	0	0	0	0	0	0	0	0	0	0	0	0	0	0	24.43197841	0	0	0	0	0	0	0
PWY-6703: preQ0 biosynthesis	0	0	0	0	0	0	0	0	0	0	0	0	0	0	0	0	0	0	0	0	0	0	0	0	0	0	0	0	0	0	0	0	0	0	0	0	0	0	0	0	0	0	0	0	0	0	0	0	0
PWY-5695: urate biosynthesis/inosine 5'-phosphate degradation	18.9828692	0	0	0	0	0	0	0	0	0	0	0	0	0	0	0	0	0	24.00024545	28.55337583	0	0	0	0	0	11.44971326	0	0	0	0	0	0	0	0	0	0	0	0	0	0	0	0	0	0	0	0	0	0	0
PWY-5177: glutaryl-CoA degradation	0	0	0	0	0	0	0	0	0	0	0	0	0	0	0	0	0	0	0	0	0	0	0	0	0	0	0	0	0	0	0	0	0	0	0	0	0	0	0	0	0	0	0	0	0	0	0	0	0
PWY-6609: adenine and adenosine salvage III	13.85366183	0	0	0	0	0	0	0	0	0	0	0	0	0	0	0	0	0	17.13944041	24.08771429	0	0	0	0	0	0	0	0	0	0	0	0	0	0	0	0	0	0	0	0	0	0	0	0	0	0	0	0	0
PWY-5484: glycolysis II (from fructose 6-phosphate)	0	0	0	0	0	0	0	0	0	0	0	0	0	0	0	0	0	0	0	0	0	0	0	0	0	0	0	0	0	0	0	0	0	0	0	0	0	0	0	0	0	0	0	0	0	0	0	0	0
GLYCOLYSIS: glycolysis I (from glucose 6-phosphate)	0	0	0	0	0	0	0	0	0	0	0	0	0	0	0	0	0	0	0	0	0	0	0	0	0	0	0	0	0	0	0	0	0	0	0	0	0	0	0	0	0	0	0	0	0	0	0	0	0
PWY-3841: folate transformations II	0	0	0	0	0	0	0	0	0	0	0	0	0	0	0	0	0	0	0	0	0	0	0	0	0	0	0	0	0	0	0	0	0	0	0	0	0	0	0	0	0	0	0	0	0	0	0	0	0
PWY-1861: formaldehyde assimilation II (RuMP Cycle)	0	0	0	0	0	0	0	0	0	0	0	0	0	0	0	0	0	0	0	0	0	0	0	0	0	0	0	0	0	0	0	0	0	0	0	0	0	0	0	0	0	0	0	0	0	0	0	0	0
PWY-241: C4 photosynthetic carbon assimilation cycle, NADP-ME type	0	10.9224161	0	0	0	0	0	0	0	0	0	0	0	0	0	0	0	0	0	0	0	0	0	0	0	0	0	0	0	0	0	0	0	13.09031087	0	0	0	0	0	0	0	0	0	0	0	0	0	0	0
PWY-6147: 6-hydroxymethyl-dihydropterin diphosphate biosynthesis I	0	0	0	0	0	0	0	0	0	0	0	0	0	0	0	0	0	0	0	0	0	0	0	0	0	0	0	0	0	0	0	0	0	0	0	0	0	0	0	0	0	0	0	0	0	0	0	0	0
RIBOSYN2-PWY: flavin biosynthesis I (bacteria and plants)	0	0	0	0	0	0	0	0	0	0	0	0	0	0	0	0	0	0	0	0	0	0	0	0	0	0	0	0	0	0	0	0	0	0	0	0	0	0	0	0	0	0	0	0	0	0	0	0	0
PWY-7184: pyrimidine deoxyribonucleotides de novo biosynthesis I	0	0	0	0	0	0	0	0	0	0	0	0	0	0	0	0	0	0	0	0	0	0	0	0	0	0	0	0	0	0	0	0	0	0	0	0	0	0	0	0	0	0	0	0	0	0	0	0	0
PWY-6305: putrescine biosynthesis IV	0	0	0	0	0	0	0	0	0	0	0	0	0	0	0	0	0	0	0	0	0	0	0	0	0	0	0	0	0	0	0	0	0	0	0	0	0	0	0	0	0	0	0	0	0	0	0	0	0
PWY-7237: myo-, chiro- and scillo-inositol degradation	0	0	0	0	0	0	0	0	0	0	0	0	0	0	0	0	0	0	0	0	0	0	0	8.962318727	0	0	0	0	0	0	0	0	0	0	0	0	0	0	0	0	0	0	0	0	0	0	0	0	0
ASPASN-PWY: superpathway of L-aspartate and L-asparagine biosynthesis	0	0	0	0	0	0	0	0	0	0	0	0	0	0	0	0	0	0	0	0	0	0	0	0	0	0	0	0	0	0	0	0	0	0	0	0	0	0	0	0	0	0	0	0	0	0	0	0	0
PWY0-166: superpathway of pyrimidine deoxyribonucleotides de novo biosynthesis (E. coli)	0	0	0	0	0	0	0	0	0	0	0	0	0	0	0	0	0	0	0	0	0	0	0	0	0	0	0	0	0	0	0	0	0	0	0	0	0	0	0	0	0	0	0	0	0	0	0	0	0
PWY-7117: C4 photosynthetic carbon assimilation cycle, PEPCK type	0	0	0	0	0	0	0	0	0	0	0	0	0	0	0	0	0	0	0	0	0	0	0	0	0	0	0	0	0	0	0	0	0	0	0	0	0	0	0	0	0	0	0	0	0	0	0	0	0
PWY-5083: NAD/NADH phosphorylation and dephosphorylation	0	0	0	0	0	0	0	0	0	0	0	0	0	0	0	0	0	0	0	0	0	0	0	5.112153363	0	0	0	0	0	0	0	0	0	0	0	0	0	0	7.060920302	0	0	0	0	0	0	0	0	0	0
PWY-5189: tetrapyrrole biosynthesis II (from glycine)	0	0	0	0	0	0	0	0	0	0	0	0	0	0	0	0	0	0	0	0	0	0	0	0	0	0	0	0	0	0	0	0	0	0	0	0	0	0	0	0	0	0	0	0	0	0	0	0	0
[truncated: 227 more columns]
