# Supplementary material for: The Diversity, Composition, and Metabolic Pathways of Archaea in Pigs
Source: Animals (Basel). 2021 Jul 20;11(7):2139. doi: 10.3390/ani11072139 (PMC8300674; doi:10.3390/ani11072139)
Supplement: Supplementary file 1 [file animals-11-02139-s001.zip › Suppmentary/Table S2 MetaCyc pathway detected in bacteria reads.txt]

# Pathway	BHZ10B	BHZ11B	BHZ12B	BHZ1B	BHZ2B	BHZ3B	BHZ4B	BHZ5B	BHZ6B	BHZ7B	BHZ8B	BHZ9B	BMZ16B	BMZ17B	BMZ4B	BMZ5B	BMZ6B	BMZ7B	BMZ8B	BMZ9B	DB11B	DB510B	DB511B	DB512B	DB515B	DB517B	DB529B	DB530B	DB531B	DB537B	EYZ120B	EYZ160B	EYZ183B	EYZ192B	EYZ254B	EYZ353B	EYZ362B	EYZ368B	EYZ378B	EYZ381B	EYZ468B	EYZ542B	EYZ566B	EYZ568B	EYZ572B	EYZ592B	EYZ611B	EYZ615B	EYZ652B
TRNA-CHARGING-PWY: tRNA charging	859.5480159	889.89221	746.3505287	696.6655814	906.3518337	897.3835381	651.683808	845.9674435	846.6106275	864.5505268	727.2346075	726.5210682	1134.768211	1105.971565	1408.139384	880.0736725	1106.545382	911.8455159	1003.570993	804.3918578	1181.664366	1450.648852	1238.645234	1209.181243	1078.091826	995.259516	969.8465156	1199.417387	1443.053391	1465.831786	1000.814471	1014.720127	1635.709424	896.0006848	1161.433721	912.0817144	885.9204377	895.4166386	1019.734666	997.5823498	1052.513932	1064.073274	1251.403571	874.6534725	1042.470831	871.3068064	1383.881932	1095.528964	1076.080179
PWY-1042: glycolysis IV (plant cytosol)	785.1753757	867.5043378	687.2803988	789.357376	927.5503679	901.1348542	656.5413288	704.8203652	830.2764692	697.6106896	802.1884966	813.687474	846.6258652	764.1887819	1006.08208	696.432072	777.6876001	707.0199316	898.1920797	714.8693175	827.8550009	893.0506699	820.1362387	910.6385389	858.169157	783.6155065	778.1559997	872.7809562	979.3436934	1107.001841	795.4975125	885.9117304	1008.204394	727.5576483	809.3113337	631.9561636	792.5521902	732.109771	844.5017952	830.6741654	726.530349	769.3658994	1003.468688	852.2171854	708.6575336	789.8876453	952.244657	985.6627501	804.1732837
PWY-7219: adenosine ribonucleotides de novo biosynthesis	698.6114952	726.5671077	595.001754	644.5811462	844.0604406	759.0070532	549.9075074	663.907956	745.4509616	643.5049052	680.9097891	635.2192061	1058.858784	984.0677182	1229.093105	777.2305339	936.5098414	780.0831393	797.6097037	591.3181629	1064.247615	1207.571465	1106.246082	944.2974591	909.0594194	783.5880309	880.1205064	1048.403233	1058.317947	1264.96587	892.2266801	828.5261606	1379.249895	835.5338268	963.877974	752.2174887	732.6178614	691.7589177	794.0529354	854.8886102	858.8964778	882.5193043	1104.735666	783.1259389	901.8538375	683.9141914	1357.632368	993.8591428	866.3037526
PWY-7111: pyruvate fermentation to isobutanol (engineered)	447.6348303	863.0343388	344.2875348	560.4323279	928.1326223	568.6626996	521.3799801	550.4831814	538.6311176	404.0210057	753.8589252	502.4139883	966.5205477	725.4588851	1141.138356	472.2630192	743.2191704	681.0415009	581.9880749	325.8608168	979.4944702	924.212841	899.7105291	1143.674597	875.4511427	623.2726733	1077.668909	773.4014346	1003.887004	1258.266241	804.320135	653.6170497	1472.791774	1084.710959	1023.178375	590.1300861	572.9052361	519.8516852	680.8685263	627.0949711	766.6181652	662.9606542	1046.270357	687.7824742	753.4334741	484.6861133	1389.85319	696.9659775	878.0586608
ILEUSYN-PWY: L-isoleucine biosynthesis I (from threonine)	447.6348303	863.0343388	344.2875348	560.4323279	928.1326223	568.6626996	521.3799801	550.4831814	538.6311176	404.0210057	753.8589252	502.4139883	966.5205477	725.4588851	1141.138356	472.2630192	718.8863199	681.0415009	581.9880749	325.8608168	979.4944702	924.212841	899.7105291	1143.674597	875.4511427	623.2726733	1077.668909	773.4014346	1003.887004	1258.266241	804.320135	653.6170497	1472.791774	1084.710959	1023.178375	590.1300861	572.9052361	519.8516852	680.8685263	627.0949711	766.6181652	662.9606542	1046.270357	687.7824742	753.4334741	484.6861133	1389.85319	696.9659775	878.0586608
VALSYN-PWY: L-valine biosynthesis	447.6348303	863.0343388	344.2875348	560.4323279	928.1326223	568.6626996	521.3799801	550.4831814	538.6311176	404.0210057	753.8589252	502.4139883	966.5205477	725.4588851	1141.138356	472.2630192	718.8863199	681.0415009	581.9880749	325.8608168	979.4944702	924.212841	899.7105291	1143.674597	875.4511427	623.2726733	1077.668909	773.4014346	1003.887004	1258.266241	804.320135	653.6170497	1472.791774	1084.710959	1023.178375	590.1300861	572.9052361	519.8516852	680.8685263	627.0949711	766.6181652	662.9606542	1046.270357	687.7824742	753.4334741	484.6861133	1389.85319	696.9659775	878.0586608
DTDPRHAMSYN-PWY: dTDP-L-rhamnose biosynthesis I	547.870406	525.9187622	434.1742387	488.846196	647.6848313	662.4993103	501.3627557	657.363375	616.512153	441.5003963	600.0677196	651.0529856	1006.27257	858.1030784	1266.850481	596.8193611	897.4522908	737.6471343	705.8344695	432.6909074	911.8481239	1163.038527	993.4362239	885.9831635	717.0273369	618.0938173	648.7134519	888.5232218	641.8512591	1058.414126	771.5771425	599.1956455	1118.800071	715.1475987	675.089348	563.1423363	674.4235227	456.1688493	726.797674	632.0081957	770.8164023	761.2813734	789.8316328	662.806579	720.8788394	612.8960187	1176.844409	651.0156975	610.6044635
GLUCONEO-PWY: gluconeogenesis I	313.4334729	623.2160861	213.7592745	330.4531343	574.2088446	549.1619509	288.5485537	422.9491753	450.2233618	318.3433554	511.2311669	245.1411003	323.4516601	404.917037	492.062847	327.2613889	437.9256895	448.8344141	386.3661126	207.5677709	546.9661259	316.5460045	602.8800855	575.3050885	533.4172566	450.0537449	638.1760309	594.5455834	574.2666668	560.5287104	467.6602197	519.670462	703.1438912	592.7192626	575.7191719	388.1942882	475.6038324	411.9753882	256.3337107	418.1998137	331.7700555	572.1305804	699.7516371	468.4290798	461.7451083	280.1394912	586.4258081	556.7030569	407.4778675
PWY-6700: queuosine biosynthesis	569.1552133	553.6137277	529.2234997	271.3933652	508.524233	577.6437881	363.9589583	564.9234275	485.8509942	494.4340856	480.6579836	333.9520949	603.5131029	516.2434685	790.4656502	698.0210111	599.8403969	447.5680364	480.3811786	501.4348377	574.5628507	705.0503586	747.1262207	620.6790843	469.1912574	490.7430924	591.5921746	760.3347296	662.5291059	779.645776	523.3686316	439.8397173	816.5788163	474.8888912	621.3170437	500.4285959	471.6246219	469.4934103	560.3664729	488.836941	588.1568446	601.7455613	692.6481788	520.0794931	460.7138402	602.2492516	799.0907217	531.1866324	599.0842124
PWY-3841: folate transformations II	470.8828541	576.7344916	489.2247749	480.4205287	666.280194	616.3922974	421.692436	513.0156151	510.6562634	498.0672133	428.9292896	497.2644439	684.8609651	597.4455412	897.4540607	563.8621078	770.85574	640.3170344	631.6095069	407.8285987	726.5510708	767.9906674	726.8271529	695.3183218	707.7126694	660.4927675	574.5579762	674.4122956	846.562855	954.8010745	567.738184	724.6783574	961.9439885	554.0191779	740.1209833	581.3263611	592.4784851	627.0114589	605.8144269	662.9997666	595.5568738	689.7922813	912.119149	643.6031588	700.1836909	477.7832219	703.2906018	647.3716179	570.7304849
PWY-6122: 5-aminoimidazole ribonucleotide biosynthesis II	347.6772282	462.4816477	306.3913709	389.7353765	538.9325031	493.1108443	315.3163795	349.7011764	395.0204255	333.4756476	413.6774328	322.2738984	602.011816	667.7784446	925.2370272	440.936557	725.946582	585.4999343	607.3987759	243.9100467	680.2033437	682.9498804	604.7785738	644.489314	543.2743134	463.4281756	503.1931089	517.8656562	697.6286315	786.7260703	497.2248262	433.5339865	876.0729849	457.9520211	565.5949766	490.9006009	460.7135277	359.414735	504.2371645	420.1664532	570.7071745	517.9214342	695.7402497	493.4544389	541.0086207	266.1011111	792.2660785	495.2877647	447.4483308
PWY-6277: superpathway of 5-aminoimidazole ribonucleotide biosynthesis	347.6772282	462.4816477	306.3913709	389.7353765	538.9325031	493.1108443	315.3163795	349.7011764	395.0204255	333.4756476	413.6774328	322.2738984	602.011816	667.7784446	925.2370272	440.936557	725.946582	585.4999343	607.3987759	243.9100467	680.2033437	682.9498804	604.7785738	644.489314	543.2743134	463.4281756	503.1931089	517.8656562	697.6286315	786.7260703	497.2248262	433.5339865	876.0729849	457.9520211	565.5949766	490.9006009	460.7135277	359.414735	504.2371645	420.1664532	570.7071745	517.9214342	695.7402497	493.4544389	541.0086207	266.1011111	792.2660785	495.2877647	447.4483308
BRANCHED-CHAIN-AA-SYN-PWY: superpathway of branched amino acid biosynthesis	241.1612937	362.768353	170.6903844	313.7015126	400.739481	229.6955066	116.751718	130.3767694	219.9775991	243.5820759	293.1565978	220.5381219	436.341931	344.7040408	608.4514291	230.9295627	412.5520954	299.2288003	345.7714641	77.186022	428.4439281	413.9310668	442.3009766	527.0142834	434.5138231	283.4664525	515.7711978	447.7090189	459.3118585	584.2770163	363.8009716	265.269414	738.037988	396.0111078	404.812674	309.3998464	327.7697203	257.2655803	246.1365847	248.1108737	368.5421394	300.4587463	571.8403391	251.8380347	386.4464058	203.5259157	656.0568619	371.9410783	350.2442102
PWY-7229: superpathway of adenosine nucleotides de novo biosynthesis I	413.7827783	521.5892266	291.2090832	296.4044783	556.2062308	351.0640178	231.8466599	395.8869976	387.5703247	320.7906869	433.5413749	214.7706009	748.8559646	599.8823671	948.0802713	434.3816405	714.0632565	529.7036877	452.3196292	210.9352386	734.8414234	853.0921718	724.8862834	723.373325	585.3092997	465.9885243	595.9889153	640.0438791	665.5817762	859.7031114	613.0137258	478.0879306	1121.799124	538.9170513	640.9691625	482.8555613	441.3110011	363.3836809	483.3091532	461.4275693	554.6956687	466.5572423	743.1218342	427.0834136	565.5406742	363.796805	1059.660711	539.6081453	520.9813578
PWY-5103: L-isoleucine biosynthesis III	217.4540204	312.8176121	148.2804591	276.9570254	359.7440046	194.2698976	93.16359694	106.0050302	184.4093968	218.2978552	251.479168	185.9469185	381.7110175	298.0521369	536.7804638	201.1190338	372.5899919	258.9151136	310.3475342	112.7914443	369.0946119	355.0639423	391.1675366	463.8905083	378.6968117	243.1839805	464.7058619	403.1315151	403.1225658	503.9227105	312.8201698	222.1773189	672.0789498	340.1484627	343.5569608	266.3069524	287.4296929	219.2916805	205.255568	208.5144823	319.9615258	259.0676619	503.9244582	208.8421212	337.0158971	171.4809589	585.994232	335.275688	302.4932005
PWY-6121: 5-aminoimidazole ribonucleotide biosynthesis I	319.4351636	409.9167302	276.7665283	357.1400334	483.5659783	440.1697538	266.6511781	279.0706697	355.1079409	317.85123	367.5896364	304.6437803	563.2008622	619.9912955	902.9409028	403.5702005	635.4425631	465.0629486	512.0522033	188.1335665	628.5010857	628.5646431	581.2426336	601.0927216	491.2096877	390.2371654	482.7584914	467.5694648	514.0685414	715.0328293	453.4182338	397.4664378	778.9086553	434.4030654	534.8917099	441.920855	431.8092206	343.4603783	437.6547975	378.4242894	503.3903346	404.1304461	660.780962	394.3748286	490.2655881	249.0449829	741.6650715	475.4226661	400.0430598
PWY-7221: guanosine ribonucleotides de novo biosynthesis	282.9012382	422.6556252	264.7342116	109.9608844	349.1964282	308.5515881	235.0535847	266.0630514	343.3232334	212.9208027	261.3000651	208.8582427	656.0714256	566.3849356	940.1486922	315.1865391	570.7313881	437.7570907	476.342623	163.0428075	649.2855573	831.8893413	681.0691267	684.0790422	547.3589728	423.7568657	542.1526598	611.0540802	521.6919179	764.5001039	591.1587133	515.6110435	975.8136426	520.6288839	557.1920565	450.1896612	353.7116979	325.4187445	482.8366623	370.2981827	449.5492241	404.7159477	601.6208227	370.9091621	512.4626251	326.1390072	868.7310269	471.8457213	578.2705916
GLYCOLYSIS: glycolysis I (from glucose 6-phosphate)	288.2252095	510.6020025	216.3012044	153.8417732	549.044773	285.0789464	145.559607	300.7614735	334.5143908	294.3740529	342.9579486	189.1745034	330.5636674	445.8624848	350.5612898	366.7360957	348.767819	244.3858854	294.8046841	49.56959414	531.3838709	539.4875205	445.3187913	551.5657917	404.3297133	296.4288396	520.7273719	434.1763219	619.6480079	486.1645232	471.3373056	287.8319546	752.185223	475.1880771	480.4386744	308.694507	383.406987	185.4080714	427.4175344	390.9173215	405.328474	451.6673357	461.732735	387.8679997	120.3030447	315.1386158	747.4031554	554.7718652	428.2156054
PWY-6126: superpathway of adenosine nucleotides de novo biosynthesis II	367.2640758	461.9559467	243.3643902	247.5796295	497.5366291	290.8424264	197.7595883	345.5006659	331.0826244	268.1737731	371.6630217	160.8698511	660.1948807	505.8686626	855.4867095	378.6495685	666.1532462	480.9408788	383.6871897	168.5044949	628.0517851	765.7367588	623.9478129	649.0046317	494.142167	408.9291893	497.707343	543.1414947	563.0986468	764.645076	538.5680273	410.9584223	1013.938608	446.582248	554.5321797	425.7098739	382.0126253	316.2540106	422.7491502	374.5261713	479.9668217	388.8340923	647.8499191	378.5768642	477.5394186	308.6244329	934.8929202	471.7748311	425.5264365
PWY-6123: inosine-5'-phosphate biosynthesis I	308.9685744	285.8121447	126.554403	145.5428718	311.0998688	259.7613886	195.9451602	291.9257959	218.0534586	251.6072293	190.0959469	190.0529772	531.2106441	539.1121088	911.6734935	351.958844	570.1463292	457.6788466	379.5251718	51.99867789	579.4518291	585.3819726	602.164696	542.4435833	427.7928973	306.6198343	328.8439236	519.1695093	363.4083983	674.9359866	370.7932434	285.8333768	696.0552688	275.9308446	450.6589212	387.0209653	321.7814776	196.2172564	312.9602208	256.9714931	432.4507633	326.6829843	603.7998188	252.1919149	408.5995689	125.9761247	715.5839409	340.0438351	354.6309012
CALVIN-PWY: Calvin-Benson-Bassham cycle	202.9309566	455.6858286	155.9948064	95.45331162	526.8554743	145.7830335	101.222703	225.4364381	232.0190005	182.9332863	369.2553739	133.2136099	247.0310138	357.2319392	230.9478356	257.9117809	97.77101094	175.8638025	183.5425007	175.5194552	416.8524306	424.4374631	342.6579042	610.265232	325.7645934	233.3674269	619.8935113	323.3513724	668.7550311	359.6352192	375.3626058	314.558	701.4218332	570.1295081	513.0598861	422.6867066	294.3864746	319.6043864	333.6380689	353.3500379	399.6578615	347.2840201	364.0615333	411.4708886	83.80280332	329.6699488	681.6830997	424.4927858	575.8099868
PWY-6609: adenine and adenosine salvage III	381.6516928	381.3861709	279.774157	200.3024608	417.6169391	376.9425703	278.5389183	344.8494641	303.6621193	353.0630201	287.645358	246.5742296	806.401314	639.2982624	1010.690538	442.8588338	718.2300677	482.5741108	529.3099438	318.2510518	660.1599998	829.5209228	604.3127204	763.5062795	472.892276	452.2212128	430.1958037	479.9787634	653.2634502	817.3899233	575.692798	471.3926849	1039.642391	355.4191968	638.5289887	513.5289142	417.7669315	376.5384504	449.6900194	456.1397894	569.4715812	517.8606342	659.0232437	316.6641962	558.3699255	344.9785182	1130.149443	420.7070407	545.2816421
PWY-6124: inosine-5'-phosphate biosynthesis II	293.6192938	203.0673306	115.010786	128.4040996	292.8921331	235.818555	179.6581387	275.8963819	199.0436307	238.4364725	172.8614318	172.8076126	510.2245614	520.1281308	898.1972147	332.6019071	556.4905989	448.6867117	362.9798081	44.5567242	562.9946399	566.4420955	595.0435254	515.2080526	411.4316066	285.2196744	306.3847557	510.9813896	337.0000424	648.6770183	349.3020821	263.1390254	677.1313549	240.0315685	426.0675049	374.9637651	298.3161541	178.9695358	291.808793	238.6169574	413.3343101	303.0057303	590.1514178	227.2375901	384.7847554	73.55124795	688.6404953	322.3858827	339.5615474
PWY-7400: L-arginine biosynthesis IV (archaebacteria)	163.0550199	381.055749	100.0927405	215.9554579	378.0343498	106.1505273	166.6181279	267.6586927	269.7682699	0	313.8044992	186.3656505	288.8378656	169.6128751	387.286577	130.5579405	173.160006	0	200.0266083	117.0971829	372.7953957	394.8306366	481.9889273	403.035563	232.0482731	281.9349783	456.4977592	436.7711765	558.4722208	544.5356608	157.762437	213.9982512	636.2236558	440.782129	451.2656157	196.8619946	303.3781712	255.4745882	205.3909556	224.66814	338.7375215	276.0632451	558.5575428	294.8925962	306.0870702	235.0853146	506.1019196	209.6605372	415.142498
ARGSYN-PWY: L-arginine biosynthesis I (via L-ornithine)	164.9983964	404.4355784	102.361543	217.8931643	396.6428742	106.7004565	169.4717814	270.4530276	272.5266808	119.7148726	334.455532	187.6591434	292.1788003	170.5604226	390.931539	130.9859104	258.1105331	177.2259433	201.2544402	117.1829817	375.6174293	395.7184833	487.7603418	424.132844	233.6234507	283.6724815	488.6773915	442.1301203	565.5848458	548.7192349	199.7328179	215.5429819	642.6935049	463.5661054	456.1739624	198.0869863	305.6389148	255.9736256	206.7342847	233.5237247	340.4286315	278.0921677	562.7484369	294.6358608	308.8932737	261.684545	513.4531114	281.8330864	450.6983404
PWY66-400: glycolysis VI (metazoan)	401.1341471	455.3912865	264.6401262	180.5187241	511.1677683	365.9169356	236.4576638	420.3693078	331.7712193	374.3781496	237.1435806	127.8672079	612.8783467	509.9258559	839.0534463	485.0822201	692.2801567	532.1363457	541.1327017	32.32313764	495.6454587	524.4247907	494.1522084	441.9629544	342.3313678	293.7481885	313.5108188	527.5430711	547.4605987	664.4591069	432.7625334	220.4357177	619.2741573	413.2887002	396.1652897	229.7667813	350.7466075	199.7979542	464.5214808	309.3846664	340.2686422	408.3300669	604.2692237	346.9303735	409.7551073	253.8573881	630.5843232	606.7724299	338.2240393
ARGSYNBSUB-PWY: L-arginine biosynthesis II (acetyl cycle)	224.4562393	400.2310317	164.5920532	309.8673745	421.3096636	370.8047792	227.5600486	252.7524408	292.9443173	203.2448022	281.7777164	277.4152011	469.1659179	446.1877933	633.7313151	225.7343406	390.868162	356.2351583	399.4806415	203.7741198	574.0529729	607.2880964	580.6168115	570.0947339	509.7651966	407.7409934	509.2562831	564.2544313	665.7404769	721.101425	463.5979296	440.4074194	742.8258226	460.6652522	595.2053057	334.0231578	384.5894264	319.4681156	383.0886018	336.5840815	437.566952	416.7369577	620.8005527	256.5583994	530.8445535	340.4535634	691.9206536	412.327875	465.2501784
ANAGLYCOLYSIS-PWY: glycolysis III (from glucose)	335.4616472	388.8025957	201.7429657	145.2566288	430.8109746	285.7368919	195.3087335	344.1079523	284.8532257	319.2867008	241.652617	107.624127	552.396174	428.55844	777.7024202	421.8009642	654.3735216	472.0474191	450.2412703	60.62918283	492.4383842	521.9161763	455.6329348	487.3178944	385.9090688	245.8405351	369.2045182	483.0695484	468.1358157	581.373303	371.0174863	208.4677554	598.5128966	361.7058635	406.808461	214.7119755	291.8060742	152.3823564	394.3870621	267.3352369	329.6622358	358.4563465	501.7969807	282.7049926	358.6706834	212.6917535	658.3234557	502.0096811	345.9016876
PWY-5104: L-isoleucine biosynthesis IV	46.50324074	151.2466922	34.47442972	106.7131044	131.3474091	104.3623116	67.28332874	81.34411537	79.7641923	89.79832079	111.1938399	78.46680137	48.98974149	83.5066745	100.2567083	37.72413705	90.26093319	78.07340544	115.3342449	0	120.9890366	46.77261833	209.6697119	183.2955389	157.769787	95.72385851	204.5714114	173.094183	184.1405259	149.6592377	106.0677308	108.9183901	167.251779	191.1231971	194.26262	116.360941	146.5339823	98.77146013	90.90658529	98.75370163	86.04166718	100.0715526	161.55775	121.9904244	92.3243548	97.24026532	213.3514363	85.29223633	132.8192493
PWY-5686: UMP biosynthesis	211.9190283	220.5349489	172.3272729	174.9557277	284.6976513	237.6903279	181.7269979	216.8754924	172.3088683	225.7919192	170.3145642	156.0135886	501.4920537	461.4169996	551.9865864	244.8335908	532.6918044	366.7426661	364.0634443	65.63966077	417.5940968	362.768954	372.7049006	377.608162	380.9775085	311.4434358	254.8422011	344.0486437	362.0151144	631.1094181	333.1296016	277.4083111	538.6087224	297.2865954	383.3993301	232.9185141	281.5426328	204.1758186	289.3850505	216.4118561	333.692542	274.1898046	560.3487855	238.4090931	344.32137	154.0230558	569.3943707	342.9384185	216.7753109
PWY-5484: glycolysis II (from fructose 6-phosphate)	238.2713698	387.0111943	170.8463512	112.4139034	424.7539382	224.6946432	119.8854788	255.590698	253.1433146	241.8441056	241.7248171	116.8637818	297.4155906	366.382411	328.6624917	314.6043853	329.626456	231.0839926	267.4026639	27.39377931	410.6831261	415.9669727	354.6443897	393.5596774	283.7013146	215.6770981	387.3227316	354.8803594	465.2579884	406.9371124	359.6157739	186.3704073	559.1352716	355.8015298	344.4768956	204.3759942	282.1920009	152.1706065	347.9252893	267.2891368	290.2042483	341.9413088	384.5222515	282.4997101	110.7510644	212.777299	575.9592549	468.6344808	297.9710741
PEPTIDOGLYCANSYN-PWY: peptidoglycan biosynthesis I (meso-diaminopimelate containing)	147.5305489	205.6037749	81.72884332	86.15809989	210.0314729	132.7245087	83.40438036	144.8998728	123.5409693	117.3895647	136.2643373	79.42951043	232.906076	226.7203683	376.4443927	154.4522508	337.5041826	227.9270515	203.034132	60.01278778	272.9766478	248.5036226	263.8070449	267.7809322	196.4338245	159.6397046	276.0837032	249.0628826	277.755766	306.6291289	210.7105418	155.1735057	384.4174346	213.1582808	220.1623157	154.1357731	190.8774853	125.7033893	173.6370701	153.9859373	172.5901973	168.7693	311.158658	152.6988016	192.3206202	114.6025111	378.1584156	238.611747	214.4491338
PWY-6387: UDP-N-acetylmuramoyl-pentapeptide biosynthesis I (meso-diaminopimelate containing)	149.9114946	218.0150384	96.0401439	88.8042736	211.7503089	151.291426	92.22606562	156.5095058	140.8859664	127.2779821	152.3228531	80.00721677	284.5809407	247.1951009	391.2174936	160.0716551	352.9532509	226.8462707	213.877956	60.39056066	294.0905518	259.2043838	278.0483903	305.1024259	214.8964848	166.8585041	313.4486397	281.2634979	299.007205	337.0251889	228.2663167	165.7763213	420.8339582	233.0816291	255.6039886	197.4354435	192.8608265	130.7965996	211.690932	160.6062893	200.3277466	176.4300485	317.2376966	162.9939998	228.4945156	125.9298753	395.1345114	247.8624868	246.8171492
PWY-6385: peptidoglycan biosynthesis III (mycobacteria)	133.3005848	211.0075489	61.93025457	71.13828587	215.736845	115.0903737	79.02643803	135.0971172	117.8066326	107.1946926	148.4783067	48.17236106	236.1651704	221.0700608	374.6652475	145.7649775	331.2125883	220.2112054	191.3726831	47.67815495	276.4188649	243.725722	256.6680794	270.824832	194.068416	155.3913021	298.3513146	240.387502	278.4834045	298.6461476	208.4319556	155.6677407	387.6027814	225.1984246	219.6814757	150.7366454	180.159645	116.2299823	167.2684751	149.4546016	173.0932374	166.1115674	304.2622583	143.4657671	191.3858505	110.8171065	383.7613221	237.4539888	211.403182
OANTIGEN-PWY: O-antigen building blocks biosynthesis (E. coli)	222.8151693	226.3087067	138.4098487	85.6210629	238.1411118	215.7794551	172.9605138	291.0141724	170.4931016	227.7515089	119.4144025	122.8720562	578.6910923	493.8270196	854.6400598	245.9447774	538.7535508	382.7523447	268.462692	73.64323808	513.7271268	680.2742475	572.6866246	535.8011512	437.1270175	266.0444784	334.2345494	471.7479336	367.4110317	700.9874419	460.5389081	326.8150538	829.8301994	286.5500514	414.1814784	281.5656973	256.3663621	195.7589476	316.3578152	325.1222063	396.5204733	249.8331387	557.9258162	214.6736366	383.0740108	138.9796004	747.8821379	317.4605459	324.0058642
PWY-2942: L-lysine biosynthesis III	112.0488427	191.2205447	87.92782712	130.9071507	231.9448263	118.2045646	62.5929205	83.64984938	133.9814564	94.97610128	136.5616022	63.77567287	158.3830535	124.7649428	253.3604529	160.9812251	271.9384026	143.859736	182.931786	67.96546229	211.4385806	176.9616953	160.7625653	198.1644106	179.30073	124.6022664	222.8629193	217.243087	191.6216791	249.9759085	150.8480007	149.161961	334.2228277	216.444965	199.0852408	130.9272983	218.7079451	128.2379933	148.2436468	133.1615408	160.5151631	154.3464394	260.7929604	196.4682161	153.7933021	116.6447454	213.8293265	225.7936839	159.6782443
PWY-5973: cis-vaccenate biosynthesis	25.12915816	170.1382276	82.9509536	176.4018828	159.0497496	158.0031304	91.91474551	78.47717464	108.7475064	78.36360486	135.817241	128.1807473	98.0010039	143.5391786	264.7933071	102.8377189	223.406718	114.9938231	110.859391	63.08550935	257.871572	156.6705544	228.5835971	217.3465186	207.4463641	168.6346936	230.1416968	221.7156625	173.9879885	220.1719284	157.6097949	148.5032738	193.1156566	188.7599275	179.2318711	104.6945961	171.3456071	156.0156989	147.6080083	157.9041815	180.1172778	194.9237386	274.596534	167.7872066	177.878582	114.173956	234.7133309	152.8073748	139.4038056
PWY66-422: D-galactose degradation V (Leloir pathway)	163.9800901	185.2743389	138.6249508	112.9749064	215.2627302	197.4206433	146.6829264	241.4462093	195.5644233	153.7522516	123.8269626	140.9844492	584.728853	444.1790293	786.9588209	256.8528147	502.8754811	337.2644161	246.8939773	77.99363832	505.9930158	553.0998768	471.9553395	460.9982874	374.7613701	243.6563971	267.6273985	379.433465	337.2872055	533.1262623	377.4138598	256.2994987	617.5066206	270.6388263	349.1304311	265.7412096	189.9738959	118.7695379	237.7360284	235.2072399	392.2877725	248.2676429	398.9381885	165.5880074	360.9519036	126.6457012	752.3185812	217.4586865	238.6812121
PWY-7220: adenosine deoxyribonucleotides de novo biosynthesis II	225.0373868	315.2914382	138.1099693	137.3329428	335.1375814	160.0336521	107.317958	211.7233728	193.5507901	151.1883937	234.4726512	81.12269887	451.109747	310.2153897	610.145696	227.3426792	488.4723695	325.1296195	229.9829039	87.5252386	412.9404666	523.2370694	399.1175786	462.3027255	307.4566867	251.2050859	321.0875145	339.2804617	347.2592021	509.4947996	352.370775	247.6450638	753.2074422	281.0957851	366.1233656	276.1978758	233.2125935	186.0999422	262.1625825	217.7417956	305.4758886	225.7866728	423.8238403	231.831449	297.8879238	179.4214385	668.138965	283.3050641	253.9149642
PWY-7222: guanosine deoxyribonucleotides de novo biosynthesis II	225.0373868	315.2914382	138.1099693	137.3329428	335.1375814	160.0336521	107.317958	211.7233728	193.5507901	151.1883937	234.4726512	81.12269887	451.109747	310.2153897	610.145696	227.3426792	488.4723695	325.1296195	229.9829039	87.5252386	412.9404666	523.2370694	399.1175786	462.3027255	307.4566867	251.2050859	321.0875145	339.2804617	347.2592021	509.4947996	352.370775	247.6450638	753.2074422	281.0957851	366.1233656	276.1978758	233.2125935	186.0999422	262.1625825	217.7417956	305.4758886	225.7866728	423.8238403	231.831449	297.8879238	179.4214385	668.138965	283.3050641	253.9149642
ASPASN-PWY: superpathway of L-aspartate and L-asparagine biosynthesis	97.0687489	255.9769069	43.51699732	39.08989077	262.0127801	94.89738561	80.74223134	128.7084921	123.8214608	104.5431715	199.097176	67.92782522	266.5811165	190.2293312	368.472193	145.6374806	315.9674788	214.5638288	133.7742198	27.46660075	292.0434047	244.1734103	238.7958902	297.6896881	186.5513039	131.147361	308.7784569	189.0312952	273.5192158	279.8613296	191.4580217	138.2963556	384.7495098	294.4710241	230.882869	117.3612205	131.6002021	121.3431705	127.3044172	137.6785419	211.0648536	166.0462614	240.5949652	134.2842914	198.9893011	118.1424515	404.3714073	208.7356898	217.9918727
PWY-6527: stachyose degradation	184.2567192	125.4103294	121.9211877	67.14925837	145.6066826	164.7619538	139.0067387	274.1480936	162.6615022	165.4909966	79.27566685	92.22715377	632.3107636	478.9087583	888.7385963	249.3366957	580.9116085	357.6256521	231.9487602	59.15141256	502.9689744	623.5290809	492.0628353	445.9018145	355.2527247	243.1269268	220.1476726	389.8727318	309.8193009	598.198969	382.0937861	228.7059279	627.2999342	176.0807878	322.2157381	244.3686703	148.880496	120.4102604	213.6779476	211.0280858	375.1504824	252.2296465	391.7234269	145.0595559	352.5311397	82.18530417	716.3568669	225.8519837	206.8433267
HSERMETANA-PWY: L-methionine biosynthesis III	109.3632378	177.893751	80.7610391	105.424864	182.1469172	85.02039055	112.4137873	137.0270867	114.4751862	105.0371907	133.3701597	55.41774602	198.4576867	160.6313189	193.5697183	99.01892042	183.526121	151.2817693	146.3651704	61.45324158	210.5305546	132.6661108	198.9353108	208.2420955	232.3797944	166.4207442	272.7222656	231.473819	237.5876263	373.9315616	195.5445864	157.8414678	276.0443065	239.9467753	248.0882595	211.1224968	158.7680559	118.6803682	174.6671513	143.6315192	175.3788573	170.982081	312.5951678	133.8942222	225.8795036	127.8052417	335.0583175	162.3883659	189.8388486
PWY-5097: L-lysine biosynthesis VI	111.1867394	199.0624959	77.96094296	120.2113826	238.0440437	124.7432006	75.0959905	132.2829472	124.6837482	102.4716175	142.9086131	65.08661053	145.7380432	178.9514534	253.7993521	166.6609707	278.3675573	152.2334076	192.1046652	68.66122624	207.5664495	137.1131496	157.3778068	158.9986803	156.3813424	81.29476491	215.1669158	185.570508	199.3024156	248.2443458	115.8280144	121.5030267	293.4291983	215.1636297	176.1288727	132.2785425	198.3534094	126.103723	160.9294717	120.1204687	134.5613413	159.8706319	258.2958372	154.67403	121.9769725	90.8600696	217.069024	221.9571587	158.6084844
PWY-3001: superpathway of L-isoleucine biosynthesis I	144.1132492	221.333869	114.1926791	167.1534393	218.6685831	162.7104054	101.6727094	120.3581631	143.1640372	181.2890849	190.5435076	153.0988907	331.3882338	263.7517672	472.2256432	168.7298241	292.0401956	222.5752509	196.3811354	74.31546676	367.4264353	356.6827538	350.1002389	373.2565442	333.6447257	232.38858	366.9941966	299.1860798	382.564693	435.9300366	273.1259731	229.7855203	552.4415335	309.7717869	325.9853504	234.4461801	226.5568627	192.5295608	185.9192473	201.8309435	277.3950375	248.3354451	424.8758678	193.959093	312.8826228	161.3209784	524.0228213	255.675332	272.6772449
PWY-6317: galactose degradation I (Leloir pathway)	160.4582429	161.4204771	137.3834439	73.09182998	166.4348595	170.4462915	144.5848149	239.3309433	164.1890785	148.4817589	91.32748974	115.0079248	564.9105582	444.1790293	786.9588209	256.8528147	502.8754811	337.2644161	227.7570337	65.67136079	482.5881718	548.3121002	456.2109883	432.4873213	337.1073301	243.2485582	221.527236	362.255336	294.1032068	530.8448854	363.6083814	226.9023176	564.1434564	217.3154159	317.1548322	238.9542067	148.0439164	116.3082723	223.3932393	207.4765395	361.7644955	243.1283267	370.9226501	161.3775098	336.6949948	100.0282417	693.7885727	215.0046886	216.3868202
PWY-6386: UDP-N-acetylmuramoyl-pentapeptide biosynthesis II (lysine-containing)	143.247908	207.9757134	73.23708399	36.65359319	186.9830555	116.4915825	50.73813537	143.0825009	106.454005	108.0124628	130.5833196	46.44226736	293.1369472	247.4952457	407.5364652	156.3835673	364.8466018	191.8020196	195.5322041	53.50906142	289.9908865	269.3036202	249.6348322	278.9257622	188.8354982	150.7593182	266.8844786	198.9267848	273.3359179	360.5517915	214.0533745	159.4316422	405.9651615	211.2042067	206.8464972	147.6039771	171.1828043	122.2359358	176.0910948	147.2937911	176.5869225	153.1510382	320.042122	125.5133909	192.3240655	109.300292	410.4565366	258.1908605	212.9160018
1CMET2-PWY: N10-formyl-tetrahydrofolate biosynthesis	106.7933355	261.8211825	42.96605882	100.9865547	250.8447598	93.14224887	31.96896207	107.3560312	127.3353906	105.8087868	182.7968891	62.70893102	84.32032487	88.14462895	121.3564172	77.26215768	200.9537217	121.6866205	141.0049934	34.57237063	154.0354319	67.01396857	97.68728874	176.8390447	53.80096416	32.70082716	286.9896622	126.783631	229.9820741	158.5410956	135.1772645	73.06446145	289.2559126	237.1827972	229.2010006	101.0405489	111.8876993	115.3618051	139.1056519	132.8393998	122.7919003	144.5173972	222.4663552	117.0298753	88.71258107	124.2937217	261.7773501	229.0489132	209.8621267
PWY0-1296: purine ribonucleosides degradation	241.9965601	218.0539178	123.2770082	79.7920706	246.2301796	144.2781266	92.59713898	234.7906142	126.4470947	239.2893277	202.0707566	114.8651179	358.7393849	373.1634855	655.8763854	190.3729547	440.0445545	270.6235478	230.8609226	119.9831413	446.9862197	528.8233095	411.9502382	444.0886337	359.7280375	250.5816641	365.4932635	345.496883	413.8645256	465.6768982	425.8645165	278.0628491	735.1700922	291.3377646	423.2358314	215.7144461	231.9787327	130.7460341	195.3898809	221.9371023	332.0069919	226.5161863	369.0814669	187.9156512	312.787278	173.1057274	629.3096752	278.9251619	279.8611804
PWY-7663: gondoate biosynthesis (anaerobic)	21.25887026	153.5287981	74.56930091	161.6343344	143.2215961	141.3882026	78.29930504	66.49858739	92.41564746	71.78918314	121.4988842	114.4777451	81.67844115	127.7736011	231.9644679	90.38825987	202.7412777	98.17304169	94.89974359	57.97152414	230.494983	133.018058	197.8748668	199.0465155	181.1853227	147.2701833	205.5784742	192.8280034	153.6792512	191.3673994	139.3559948	131.4098547	169.6865414	168.07492	158.6507926	89.36939071	150.4969006	136.0850111	130.9059264	140.5961118	161.2898794	172.4623815	242.940566	150.6522876	157.5302125	101.5408632	208.0731076	139.8404845	126.3398762
UDPNAGSYN-PWY: UDP-N-acetyl-D-glucosamine biosynthesis I	199.8251162	286.5106335	122.2784721	60.21367716	268.4129885	199.6434867	143.7791151	266.2277417	165.6012003	212.2065057	144.7334693	114.086181	482.5025294	420.1679718	740.0708501	211.1701464	465.241625	327.110735	225.3018221	61.66117101	449.7906484	592.4160143	492.5102803	503.5931529	393.8114471	234.9624448	382.4393574	412.9574066	397.3637042	613.5115939	410.6905865	310.7225922	810.7263959	358.8179832	417.8436538	237.5852067	221.043424	200.2256601	289.3000733	309.8354256	349.1987075	218.6273388	532.6689772	216.9193463	330.4813494	145.8721325	696.1281428	317.7555771	358.4228186
GLYCOGENSYNTH-PWY: glycogen biosynthesis I (from ADP-D-Glucose)	205.7510597	246.8283251	130.013004	150.4008278	268.2432106	225.710628	130.0160025	128.2942462	200.5532883	189.4343461	178.9088441	128.1640557	198.5950508	298.6447983	373.9315886	202.3103817	339.0424874	225.4638989	283.8960962	96.98281822	314.2763631	358.6785175	256.1579926	322.5839132	265.6940994	233.1387155	332.5639701	237.2551674	411.0422462	389.4095172	194.839799	229.1971923	353.4677241	282.4976378	311.1894508	158.31319	236.0093191	204.2996105	194.038546	268.0671589	269.2506206	295.8843416	391.4409081	221.5596529	284.1977767	174.3058112	434.9365249	289.6891474	278.5339267
PWY-6151: S-adenosyl-L-methionine cycle I	109.5104316	181.7127226	77.5765538	60.78606442	188.4427853	130.6992764	93.43826071	139.7547152	96.88074994	120.5507627	116.0066593	60.97477209	384.0815165	273.2390056	544.7380007	127.6856756	345.5437033	220.0668543	135.0385641	49.88461918	403.1700096	462.310258	356.7655744	377.3241146	332.6528502	198.0068569	300.3014432	288.5617846	253.458484	445.6406955	256.9938284	210.4001448	550.0689671	237.4819807	304.7747088	244.2038077	151.3776985	83.44578994	187.3074669	186.8263713	254.6285914	200.4718301	375.1197263	134.8052791	320.3569641	82.28903427	614.1092355	183.625779	238.1907733
PWY-5100: pyruvate fermentation to acetate and lactate II	149.0752652	127.3513268	45.87586084	74.35551796	121.8650424	91.46842646	66.82978385	112.5660061	68.81785824	105.9577767	81.16699396	74.35022568	162.0191804	73.78289917	111.9378263	81.68801547	197.2304004	130.6446769	130.9855945	48.5723722	155.4927216	69.66234551	192.43452	152.7008126	135.1217745	83.93545404	143.5385205	162.8593666	158.5536997	146.5640086	92.01046895	93.5648777	302.7726678	139.0241437	170.2730852	104.6010341	131.148836	92.48225664	81.44863341	87.45130431	87.02643961	127.7987073	140.8909665	139.4831353	80.24088266	70.68397235	183.086799	228.2750099	102.5021597
PWY-841: superpathway of purine nucleotides de novo biosynthesis I	181.3224896	263.1177547	84.27108962	103.3543332	327.1627508	116.5830118	192.738726	204.2476634	239.8218869	212.0291325	178.5305267	131.2084846	580.1289156	493.6299357	835.2182933	264.4348596	489.1139584	350.24146	256.3556214	96.26102754	584.6390436	664.613398	577.5125143	574.1078192	442.895613	355.0828164	420.5918593	490.1281987	460.9097917	707.7292419	444.0800307	354.3672201	812.0563392	328.2611063	495.0734867	403.3297166	277.8494414	150.9732495	286.6584044	309.2592378	441.6754131	352.3469636	583.1603918	273.3483328	432.9894244	142.4194087	808.9991067	336.8947641	392.1201177
NONOXIPENT-PWY: pentose phosphate pathway (non-oxidative branch)	116.6811041	177.9554734	81.88148044	66.9993085	194.605432	61.7189286	85.01625024	127.3551668	73.79854079	80.41236708	118.7403004	60.55965805	205.9601584	124.8460545	169.3263902	123.8034002	177.6675247	119.2917763	106.3555864	59.11502536	205.5853296	81.03036359	185.835133	186.6213316	177.3086404	130.930048	318.5588332	164.26404	231.1365966	226.0554131	152.2482258	112.9120922	313.5067896	244.0286288	212.0729487	122.5117194	116.9341815	147.4744344	114.9257203	117.7067577	94.92744495	87.65716685	236.8475327	165.6113438	160.747545	103.8874081	316.1685535	162.3631671	215.4697565
DENOVOPURINE2-PWY: superpathway of purine nucleotides de novo biosynthesis II	201.596374	276.3700039	96.92256963	105.7800814	325.0085412	127.6188683	181.6036328	206.0451922	237.8207379	218.9200498	192.6863891	136.9070266	448.1970579	464.0078428	687.2232664	275.8882741	507.9876779	355.8052198	278.531244	98.49277501	506.1526533	484.0906325	470.4921318	502.2328534	416.6030141	258.8277839	402.7999782	450.926346	438.0217979	629.3363726	389.7935401	302.7280183	650.3449574	326.6691705	381.6137688	300.8459003	275.1343736	153.9950002	284.0219933	249.8524258	343.3782191	272.5208854	563.7505206	288.9254469	334.6141569	172.8540764	688.3449219	342.1789732	358.4408782
PWY-5695: urate biosynthesis/inosine 5'-phosphate degradation	70.90010351	295.6011573	83.14686937	137.0422815	320.2737331	146.5495143	127.6471605	57.24156041	99.51105926	80.73375223	226.1722719	150.635354	95.14356428	87.05935719	98.67423888	78.58748941	116.5774303	63.31407633	88.07978897	34.43545612	188.5791397	30.24152171	63.81153555	274.3602223	123.6649843	133.4014007	349.2894037	105.0384862	285.8932604	206.1820141	119.2605717	137.9626623	284.9637218	300.034248	249.5603535	84.70358357	99.99710353	110.2923294	140.8131646	100.7206187	136.6815088	225.7375254	210.4994995	181.6146779	81.81226774	221.7177054	457.445476	247.2910525	254.4036296
PWY-6737: starch degradation V	142.1538543	228.7696413	61.73084525	128.6172654	250.1116995	149.4144299	115.0722065	166.4722522	169.5597216	103.9177197	175.4872605	67.02732734	382.0890088	330.0549948	464.9705185	113.3720171	279.2514943	239.0113752	166.8148517	0	361.0402513	404.809015	336.4144238	353.2549437	269.570208	153.9189321	349.1503519	336.9529016	367.1484696	488.1474351	279.1968046	222.2984483	640.0702507	312.2127355	361.049432	240.1219319	109.2795764	0	212.1463433	215.0263612	273.2986953	191.9045479	405.3006815	163.1503588	345.9786232	136.3380194	592.9944501	171.1089035	235.4479425
PWY-7199: pyrimidine deoxyribonucleosides salvage	141.8580627	189.4274911	143.482586	130.3181657	172.2117409	166.6262515	135.5436483	123.8646034	142.1422534	137.4533541	159.6879689	88.40794677	78.20412496	160.1727521	168.5577052	115.2078319	171.8889521	138.076245	177.0019752	131.2594119	236.7060415	212.6956709	120.9820253	209.2955727	141.0135978	202.5070544	192.9255454	199.0428313	352.7219626	158.2835312	210.1581476	231.209854	243.4014395	160.268495	221.7931517	143.5187859	182.8808694	201.8524977	147.3815994	201.7971076	144.0967048	289.9174946	229.244879	119.4795635	150.1018461	149.8751303	242.3945192	238.8052641	253.7954064
ANAEROFRUCAT-PWY: homolactic fermentation	169.9638825	279.529344	95.34996331	46.34588484	318.5570319	124.039877	75.01166492	161.4653722	141.3026621	145.8661198	172.2615383	81.73319987	229.7140061	275.0325346	257.9134189	127.9995527	254.9953161	170.9752985	172.5556917	29.84815331	342.7717261	343.7556148	274.6992916	359.542187	235.0015209	166.8179918	295.9718298	260.267971	331.4327303	320.527192	286.2941491	155.6732612	482.0256329	269.7587375	299.9556435	184.4244838	193.1197043	111.8199872	232.5831489	198.7406539	252.1744959	204.1870358	304.1081884	168.9931397	82.63402246	149.0403466	505.2977	275.0269545	254.5175688
PWY66-399: gluconeogenesis III	142.7679786	266.9193483	104.4931253	123.1140108	259.5490471	233.5895883	143.3448287	176.8957474	211.4016847	172.6175273	178.6809222	88.38314023	170.6412942	216.8777585	238.4612143	162.6460024	235.1590611	263.4030113	211.3871216	38.03817133	309.6536467	217.8356806	316.0544831	268.8991277	263.8584796	211.7717311	275.4680432	358.7316845	318.0262194	271.0791372	230.49459	210.7493429	408.3967142	315.7764664	315.9932001	203.3191402	239.3524644	175.8415434	131.3376532	183.2634564	175.2294658	295.3684848	275.8427958	229.2095216	267.0259586	146.7434275	279.5761106	308.2995928	214.4122791
HISTSYN-PWY: L-histidine biosynthesis	72.4664315	128.1084469	31.51608519	92.70873764	133.4492832	95.99632688	96.94839931	89.34341183	95.65157679	72.21620433	113.2381664	100.4914665	236.7973873	233.115817	334.9140725	75.10117513	186.2827161	126.2577478	117.4950175	46.30709434	267.9082257	252.6649753	228.6818259	261.3272005	220.6362358	168.8426209	206.3662751	206.113312	220.5177834	311.6646423	187.6649119	152.9801619	340.1250515	156.3356923	228.1553126	148.581388	145.4768942	98.6012944	114.6984042	142.5389931	189.9995336	196.3763132	274.0381374	97.64280165	241.7588185	85.97311854	433.0378985	136.6834175	167.5836574
THRESYN-PWY: superpathway of L-threonine biosynthesis	108.7089648	168.209868	89.19241611	123.3991838	160.5175638	129.065875	100.7741672	125.8945488	111.0302611	147.3109149	146.9318413	121.2161264	277.0608759	215.6470505	401.1356666	135.5434145	232.8580044	179.5513556	147.1975328	76.25615717	335.5093832	331.5354883	297.1497705	296.6437924	279.5669184	195.024549	291.988375	234.5108442	325.4349441	354.1376303	222.0963871	218.1822986	446.0199417	254.1471077	279.4631622	192.5785579	180.2029637	157.2409225	150.9422532	169.0308705	226.9255806	215.4228698	346.4439065	165.5463257	273.8853934	136.6208797	445.3145553	200.8875513	231.9329733
SER-GLYSYN-PWY: superpathway of L-serine and glycine biosynthesis I	96.63456483	171.3505004	47.69549938	66.06559746	208.3184004	111.4867765	61.82335235	64.46971352	166.8406388	85.92170137	129.1925079	83.15003377	193.3747376	163.3862496	284.0786617	63.99335734	118.8957852	106.8849988	63.49208698	15.82416585	248.9371917	211.8473362	203.2884948	295.3470027	211.8824118	118.8125988	279.5526529	187.6440267	235.5770195	334.5793992	172.8963118	82.90394794	353.1534589	243.1002441	280.9239849	159.2832178	123.7811117	101.630537	197.8525383	170.5876416	220.6540835	159.1739849	277.6301821	131.8855609	153.1249383	141.5523246	368.0532949	217.6256698	219.3307061
COA-PWY: coenzyme A biosynthesis I	68.48543155	131.0800977	59.63512583	64.42480158	124.5666982	50.9889632	29.73970962	60.79223222	73.22558891	65.30109259	72.24775985	47.33380218	50.8559375	58.94260934	127.1769901	84.81413973	173.4543407	92.02985511	110.7589157	39.65180861	97.86928537	0	39.27939883	75.3614232	49.91000417	54.81343681	114.4724125	44.77064993	86.55090844	83.14603546	35.29703762	43.01713888	147.9505577	101.3494177	73.80325834	46.94634714	77.63120616	65.65422693	76.03883925	35.85989203	33.67308838	81.21061271	71.10922138	72.00953041	53.3885877	64.36315895	95.33995573	148.3042569	70.20174563
PWY-7228: superpathway of guanosine nucleotides de novo biosynthesis I	132.4883542	222.255044	57.89127829	66.68678026	262.3354146	74.83236194	159.8838811	152.4754293	202.8624958	165.937607	136.1698165	90.20603331	578.0964129	416.0694648	787.9721641	201.8929336	408.1727328	279.5906544	187.4173512	116.4584604	542.4050464	688.0743656	540.2596333	595.6158164	425.8082409	344.2453872	427.6059881	468.4326032	458.010348	666.4741578	474.6727832	358.8059706	919.2739654	314.330481	480.9100397	371.8617042	218.062663	108.5690694	231.6616423	300.7518536	399.3149587	316.1748598	545.64338	256.5145792	407.0498232	163.6417077	811.9233927	289.6560609	374.8236358
PWY-6125: superpathway of guanosine nucleotides de novo biosynthesis II	141.4166233	228.417278	64.19369483	71.42567262	267.6512837	82.38100811	148.7950518	157.4618396	198.6470349	169.8881685	142.690038	96.76244899	539.7236722	383.4294548	739.3027584	208.5404022	416.5393563	283.5424566	199.4278433	116.1300963	498.4904705	646.4558244	498.3093761	557.1082669	388.7631197	323.0055843	388.2677102	428.8610846	423.8138536	626.228964	441.6401819	330.103188	856.6853781	296.2416795	444.7614495	347.3587209	217.1002128	116.3961179	232.9938538	273.0411619	372.4725259	290.2249837	506.2102736	251.5089995	372.5510834	163.3451778	759.6179687	286.5021182	334.272267
PWY-724: superpathway of L-lysine, L-threonine and L-methionine biosynthesis II	98.45404899	155.8029709	57.95380649	87.0015606	167.4499038	113.0563291	48.30359278	77.95806675	97.4533825	82.1913093	115.5343425	58.69591548	120.3955499	144.4082711	155.1339714	118.6445311	150.8100512	87.55592495	136.8985934	29.88270643	135.0872987	96.2131961	137.4224225	132.0442548	89.77861159	33.90643564	192.0090764	168.4795858	191.2492913	211.7609075	112.719384	95.32131876	237.0315969	172.9818501	168.805463	116.4612639	180.8034529	115.0621926	124.2032838	98.45121243	122.8643186	138.0166595	228.8119065	132.9045649	112.2388484	83.90455653	198.3254963	137.1285117	152.4759553
GLUTORN-PWY: L-ornithine biosynthesis	43.14424817	149.0460402	25.0087828	63.1620149	136.2188481	25.36600205	50.52863145	84.50520175	81.74689485	29.76679525	120.1753585	51.91112392	87.16913545	41.93449818	119.5577066	33.1771139	73.60702967	46.87488574	53.41582538	29.17349117	119.0009854	122.1939126	188.7980872	141.6031979	65.75313363	88.06088493	213.9371969	160.0928225	206.264082	183.1650396	53.98355725	59.74121474	252.8296993	215.7526349	163.0593715	54.98552997	99.87993767	79.62662729	54.87122496	65.18032216	109.5958873	81.68616919	214.0911691	96.50097549	96.55114093	78.27574754	179.1978791	79.92213574	170.999691
PWY-7208: superpathway of pyrimidine nucleobases salvage	114.9355121	187.4452598	44.87295715	58.41790111	251.3306021	58.61520666	182.1286883	136.1725301	189.818854	194.416574	113.044702	93.10456443	582.1805416	408.0162929	807.6369456	205.7166135	398.3494602	262.2846633	167.5095103	144.2188679	531.3474215	731.485387	543.8966696	614.9735875	409.9331686	386.1757985	395.0563761	460.5801772	499.1457146	716.9405949	483.7450242	372.7593386	951.7809769	263.9818132	484.9529806	405.241141	205.6743187	89.22254477	203.5572719	303.0246943	437.5916092	332.5094593	571.2160912	263.1907768	407.6800882	146.9043888	804.3212893	281.3196348	349.9810818
COA-PWY-1: coenzyme A biosynthesis II (mammalian)	97.47845704	163.6900199	59.44022968	75.8428523	167.933986	111.1477781	54.41723086	86.01552074	82.34615094	94.84033279	86.83918228	54.04354725	65.6320218	121.2231813	164.2163505	112.2194145	215.7497449	122.4095179	162.213974	23.82978329	129.9279544	50.68275115	51.54009795	108.8320818	80.08725362	74.60787143	175.9663504	56.1992086	172.4791545	145.6043696	81.48252212	63.00009498	194.8482768	133.6788812	129.7538386	62.81507421	102.5500422	88.74852918	116.8590959	58.20264321	78.87672135	117.1363837	188.2242573	98.93291278	84.27039121	94.5403899	183.7226498	180.1604859	110.0820317
PWY-5154: L-arginine biosynthesis III (via N-acetyl-L-citrulline)	27.42593207	188.2213135	28.78509911	36.68658487	175.9755989	31.06191953	54.99488354	60.34041737	43.18807908	0	153.9564037	21.21075351	20.36786156	30.18355521	41.9056536	27.71079171	48.63032248	39.44898293	17.71165352	20.85666611	112.873639	0	53.91386761	158.2439447	44.36574682	41.29310917	241.4686177	55.18833555	226.665787	70.97651849	41.72229748	50.6545709	193.2977856	264.8216639	143.0147261	13.72308828	27.34357538	61.77198978	65.91851428	72.62090156	55.09744701	58.91995647	123.5271844	89.57403719	0	73.72836077	210.7605041	63.49229611	198.5902798
PWY0-1297: superpathway of purine deoxyribonucleosides degradation	209.416281	135.3046286	120.5110611	77.65065262	178.8529206	133.6954781	98.11470575	210.1703637	132.853475	184.570222	112.9519639	109.718221	333.4411116	347.5110327	505.0402348	188.5165113	406.0205906	263.0734872	211.9382679	109.3802776	420.1021479	487.0542684	386.017142	398.5253683	336.2141787	240.6122727	318.2073576	329.6941215	395.9763631	437.0530698	378.6956028	263.9507728	649.4135501	266.0718481	384.9237499	206.8976721	196.5949525	121.8088039	197.4174203	226.8508373	319.5213905	220.506201	344.9220919	163.9794489	301.6147704	150.5687925	566.9123474	225.4421133	256.1147035
PWY-7234: inosine-5'-phosphate biosynthesis III	199.6482692	203.6650077	89.87506325	44.39630752	233.9665093	103.282259	81.02736228	166.3932823	148.1863839	176.9755708	152.788699	123.4015383	479.7920502	368.8708807	700.546058	268.6722215	485.1035647	316.0682979	287.7411925	18.18942776	474.8384326	503.1349132	416.8725124	393.5943797	321.57602	167.8673708	269.4294432	289.7221523	225.0909176	581.8874692	254.181428	170.7397458	642.689853	236.9275234	340.7330569	120.9893847	194.5732849	79.5919998	218.2242712	144.0112352	240.13065	161.1609807	408.6134051	131.9051267	356.3625102	71.26198681	588.8028837	223.9233705	175.3691563
PYRIDNUCSYN-PWY: NAD biosynthesis I (from aspartate)	16.79277176	105.2723585	28.58597855	38.66012452	114.9866106	72.06552205	49.11302977	21.51125891	52.47772976	19.36225506	85.06127021	44.66381001	39.63439368	0	47.47202853	48.16190434	41.98719357	78.59528333	74.75172204	21.51199148	142.1967654	70.68207592	97.80012357	129.6308413	103.7385407	82.79316201	152.521151	99.56155068	126.4984283	135.9307494	85.52004076	78.9206393	156.0337813	117.4749019	136.3301711	73.455094	108.5432891	83.08137887	96.26223636	58.73723462	87.42672126	102.1432887	215.1546417	96.6445137	107.2729191	53.12026129	157.2658404	102.671329	100.700442
PWY-7383: anaerobic energy metabolism (invertebrates, cytosol)	72.32043476	200.1506256	48.43619687	68.18475431	172.8193455	115.6513947	72.02383604	97.53531605	111.3603964	76.76275604	106.5168599	50.30886539	91.55045903	112.3863685	122.1204833	84.01223813	121.9679596	141.5221922	91.96118287	40.94625588	187.3736298	99.49045258	198.8621114	180.7365496	152.8608699	122.8823482	202.9622298	207.1662624	168.0878087	170.3702421	135.9779925	152.1178456	305.988336	218.4642419	218.9872747	134.444159	129.9246523	85.69375747	55.28356521	96.06356489	89.06011482	176.4666804	250.3392217	146.611918	144.5945452	71.92152548	176.0098905	156.0507969	119.0813505
PWY-6936: seleno-amino acid biosynthesis	110.2891639	212.8988561	80.36196036	25.96859137	224.2906026	74.56767975	96.27539149	141.0092886	98.57890906	126.6998559	169.3094829	40.06801527	300.7587521	262.7191141	469.3691912	125.1535901	324.0228504	227.3614561	134.6193176	53.88544389	364.0989327	436.552346	372.5900758	386.379828	327.8720665	216.2362097	356.3551229	304.9209881	383.3129208	456.759381	302.2605603	216.4399985	579.1715718	314.7208319	346.520873	256.0229544	158.2114259	93.93844463	199.6950498	187.1368036	303.9006563	216.0919618	399.0373137	140.1085151	297.9591187	144.1894831	577.0450946	209.9198493	267.6877973
PWY-2941: L-lysine biosynthesis II	137.4406344	145.8410786	88.33501078	79.55931637	178.6546329	116.8980357	77.21891794	133.7057243	98.51683034	119.9599975	128.1947521	53.67434685	222.5535346	215.7186848	361.8682768	179.0717493	335.0996491	184.7476148	195.4388432	0	263.0499016	185.7091953	214.6808665	252.1416127	217.4516029	132.8071177	202.1215625	222.1189741	232.2690662	331.6492106	192.0596334	167.2547889	325.1012445	193.8247747	220.6007534	159.8309718	170.1198358	105.8122532	144.9905673	126.1132174	189.2010458	156.4509332	258.0355599	137.4273794	173.3472076	79.72905259	371.899436	173.492879	157.3753077
COMPLETE-ARO-PWY: superpathway of aromatic amino acid biosynthesis	24.32142075	104.5802198	0	22.89530778	110.0793662	28.70859517	0	29.21043189	66.50438557	0	83.62044178	0	0	50.94066526	0	0	0	72.18159577	49.99986073	21.80689447	158.3613195	76.18332805	89.94636861	196.9633651	78.4482304	0	208.6096881	144.5591559	194.9784758	132.0023704	115.2299614	53.63562605	268.4998479	165.2737601	165.1819	78.45534827	60.98157624	0	87.11901914	73.28228727	104.3040689	90.61412308	171.16036	72.32907777	0	54.98049863	253.3406959	77.34928801	136.8802737
PANTOSYN-PWY: pantothenate and coenzyme A biosynthesis I	55.66597425	87.56547824	41.12240305	67.81058315	108.2541216	46.54123821	27.98212868	44.31920545	64.85443992	28.87745608	62.2660894	38.30729242	61.95617745	62.75083837	103.4034243	0	57.71567391	98.75277159	78.61924307	0	90.26147866	0	51.5563972	69.78017046	56.90645418	40.72389067	102.8866602	50.1660252	78.79668992	87.96642563	31.62407279	41.64000438	122.3433876	80.18394303	76.71308005	49.26403886	82.56575013	57.19221368	72.60717943	23.19173036	40.27223327	40.03049303	98.12181984	57.77418251	52.14337537	40.80829256	74.71534356	63.70729197	67.57976415
ARO-PWY: chorismate biosynthesis I	23.49694288	107.4997516	0	21.62121269	112.9484991	27.06763722	0	26.72211569	68.91159386	0	89.66594287	0	0	46.08952964	0	0	0	69.69922085	48.6871483	21.18236642	150.9873882	69.23665472	82.53299524	199.0094795	72.22332136	0	212.7891401	139.2665448	202.5263753	122.0584812	110.2496686	49.78353427	261.5187588	175.7383558	167.0450274	75.14437853	62.23387696	0	92.33450502	70.61060174	98.90521792	93.14162617	170.733654	71.65451213	0	60.68600679	243.0686222	82.16954674	149.0790465
PWY-4242: pantothenate and coenzyme A biosynthesis III	70.46284391	121.4193428	56.61868494	66.02211397	111.5232668	51.08966162	30.78547369	63.8524467	72.00639293	63.52000115	62.48013469	45.39263955	53.77349305	59.88301786	135.6077253	87.10186401	183.2247702	92.97303246	113.1509262	0	95.14754599	0	39.51971407	67.67192076	53.02565785	43.34092604	116.4207629	43.95792758	72.92417869	85.69493514	36.06948947	33.69930007	148.9505785	77.2493763	65.14579145	47.67606211	81.10631801	69.9502264	76.2590711	27.37497379	34.49740304	63.17970126	70.39400452	61.13682568	50.42402778	50.77603048	77.73300687	142.5464804	58.91619476
PWY-6163: chorismate biosynthesis from 3-dehydroquinate	18.90348884	98.33714638	17.57282713	18.38611943	105.139678	22.86790303	0	25.85535067	65.88683907	0	78.4069794	0	0	35.12864821	0	0	0	60.46166717	39.82164616	17.56261843	133.8915818	54.4424344	64.50531182	175.4620923	57.05443102	0	189.5676225	136.8035022	179.3037264	97.5069375	94.90779588	39.65109122	222.3790542	151.411217	141.9982084	69.69335067	50.33097465	0	79.16493214	57.05008368	82.09285188	83.82008556	144.806881	62.63624254	0	54.60486424	201.6746523	69.4695037	125.4992313
RIBOSYN2-PWY: flavin biosynthesis I (bacteria and plants)	0	92.95234305	29.30141098	20.64123555	108.0122675	0	0	0	0	46.2730367	58.74542911	0	0	34.53095375	80.55625051	38.45808497	139.0054173	55.11699298	67.59336715	0	57.59911329	0	0	49.81597945	34.22792863	0	93.91357192	39.06621342	54.9103533	59.37547607	0	29.90260644	85.4290878	55.16405109	92.72872407	40.13557817	59.56381429	53.01909829	62.43484941	22.61039028	52.80910947	0	91.06751405	72.70645344	0	28.49036638	91.32873263	85.08150774	54.86806521
PANTO-PWY: phosphopantothenate biosynthesis I	46.52035276	62.11969771	28.05850962	61.61560666	104.3041102	36.94498349	22.34128772	31.09469671	51.10457012	16.86679319	53.25301475	27.4970833	70.23784955	69.53720506	97.43832343	0	32.40568433	98.58970299	58.69847957	0	81.37225855	17.83466854	68.92452695	75.48211986	65.12941341	32.27494767	91.68846168	56.00461124	105.7031789	85.79014137	25.03247129	43.75033256	111.9760614	78.69327766	83.40238624	47.89535741	82.00107701	45.25211815	63.12140733	17.05717912	47.1251889	25.0478626	153.5848491	53.52431381	47.52283418	30.34532257	71.70978946	38.31516063	74.68662779
PWY0-1586: peptidoglycan maturation (meso-diaminopimelate containing)	56.19667387	329.3530864	22.36970991	0	335.2417307	25.1583051	0	109.327837	69.94429291	59.41623431	261.7635677	16.44740879	239.1861195	157.1342114	305.2247694	66.12468776	242.6714306	127.0613881	74.25252325	0	321.4899851	216.2647502	201.9983327	372.9904114	212.2861531	70.51628027	492.8536117	117.0838493	308.3823534	88.47373802	192.225134	124.6517064	464.141116	392.353974	283.9021335	85.86477411	82.08655301	45.94269078	130.7569002	151.9381189	191.8672263	154.8045585	262.6898957	113.4527107	25.07848806	152.3663411	514.9743995	233.8418178	287.3223344
PWY-5913: TCA cycle VI (obligate autotrophs)	68.78777047	169.7377248	54.05454998	45.03775648	195.5888162	83.72990111	70.67805473	106.4062993	104.6534223	85.15055727	127.7708321	57.06438504	288.4284462	185.989584	382.8260172	113.913151	257.3180373	180.9701729	103.1997146	37.43529016	315.8484545	288.962106	243.8958115	287.7159059	212.1987354	130.1060898	278.1909765	169.4409797	219.1893209	274.5866272	180.7756495	145.5443446	369.3943882	277.4494925	232.3260166	126.5862711	103.3246352	96.24384941	109.4202277	115.7974842	192.4293319	144.64772	249.5682309	121.551526	208.609764	87.30541102	402.5775198	177.305061	167.5251482
FERMENTATION-PWY: mixed acid fermentation	76.88605427	156.2606609	55.62667358	53.92759241	160.1356615	73.73332381	62.64148443	75.47945004	98.19650533	59.41597544	115.8033505	66.09202882	199.5642079	164.0206756	186.4314693	79.03460656	148.1156656	136.2974225	63.15688419	38.75405877	250.9611654	154.3514292	198.3798058	255.8130492	142.3503596	122.7912966	272.8549347	175.2124752	218.7861016	185.9839782	141.8501863	155.9447126	324.7765381	265.5708621	215.1508947	164.7711634	60.49065696	55.14194358	110.1136568	135.1613386	86.71784029	146.3948193	162.4698917	118.6041095	153.3044316	105.8330828	357.4900339	149.6421603	137.400464
PWY0-1319: CDP-diacylglycerol biosynthesis II	74.90176973	142.0833539	31.92459985	0	125.9822394	60.88419595	28.37493967	69.34524943	60.19684518	38.99908237	88.60603525	7.097315993	149.4607303	99.72131653	206.6915737	57.50317433	182.3505299	91.98210255	65.73982226	0	131.0059015	140.4335307	153.3730253	162.3984204	113.4955841	59.33829824	226.7423447	111.4902357	138.6352141	152.166114	122.0987591	83.3152459	270.6645615	181.0578167	140.7075682	92.41233629	66.59658445	54.32357491	80.27089192	89.36699139	106.5474821	64.7506897	146.368951	66.09949058	135.467871	70.6437516	254.6238547	95.07864561	128.5565389
PWY-5667: CDP-diacylglycerol biosynthesis I	74.90176973	142.0833539	31.92459985	0	125.9822394	60.88419595	28.37493967	69.34524943	60.19684518	38.99908237	88.60603525	7.097315993	149.4607303	99.72131653	206.6915737	57.50317433	182.3505299	91.98210255	65.73982226	0	131.0059015	140.4335307	153.3730253	162.3984204	113.4955841	59.33829824	226.7423447	111.4902357	138.6352141	152.166114	122.0987591	83.3152459	270.6645615	181.0578167	140.7075682	92.41233629	66.59658445	54.32357491	80.27089192	89.36699139	106.5474821	64.7506897	146.368951	66.09949058	135.467871	70.6437516	254.6238547	95.07864561	128.5565389
PWY-7187: pyrimidine deoxyribonucleotides de novo biosynthesis II	143.8878366	129.5434835	65.03462262	76.4361464	224.4561384	84.2067689	86.7364297	122.8191651	138.9387256	121.4244795	118.5102769	109.1312864	159.7801421	192.9267974	348.6884558	187.7879191	368.7386918	216.5385423	185.5590634	62.05658848	209.5587921	99.60435209	41.93311344	131.2434265	119.2128761	113.4570849	140.6369122	122.7420602	203.9538733	297.1544352	82.52948013	0	298.4714478	101.3119021	152.4321646	120.629905	179.6485664	104.8215176	205.4351043	122.3659396	86.71009927	133.0206238	234.2191744	173.5059772	107.9727888	50.83351125	195.1193319	226.0153804	120.0676863
PWY-4981: L-proline biosynthesis II (from arginine)	122.7425618	153.9365678	83.64843771	30.67920159	159.4385289	92.1177827	101.8544835	130.4178314	88.94788757	104.3972646	110.0331695	33.86563644	151.5528543	223.6344499	379.5392664	150.6417845	343.6097067	183.7529814	151.9372964	39.23532552	214.1518649	345.992738	206.6242827	215.1408667	144.5437567	130.3438689	164.7548962	187.2242509	186.2115962	305.2208128	192.1487832	156.4055303	209.1673772	123.1219571	214.9717495	156.7081787	133.4383215	94.1450183	199.8318952	131.3036823	175.0847287	152.8974355	275.6893079	109.752032	124.7522451	128.180798	330.6202532	211.5773568	187.6940827
PWY0-166: superpathway of pyrimidine deoxyribonucleotides de novo biosynthesis (E. coli)	143.1722468	131.9954305	63.8889753	77.77288947	229.0539805	82.68522725	88.34571515	124.5700604	141.8663282	118.0512069	121.6674239	98.63714254	196.1308546	200.0121497	430.6283601	184.9192482	371.1312614	218.6982831	179.26298	60.30587836	239.0347755	113.4404166	43.25628171	141.4077763	124.6088656	140.4465202	146.0775931	128.2455687	216.724219	327.601565	87.30976835	0	394.7284033	104.4341616	189.6445663	142.6161057	184.0143378	104.0065519	209.692635	149.9840333	95.54269517	162.1349527	245.2966224	174.6701403	129.5328328	33.37700983	213.6691684	228.9437698	126.3835475
THISYN-PWY: superpathway of thiamin diphosphate biosynthesis I	0	55.76533316	0	24.53894978	84.05884883	0	0	0	32.38686685	0	52.04612527	0	0	0	0	0	0	25.64592911	0	0	69.44614164	0	15.03499573	76.50583026	25.3947216	27.82327907	128.53221	57.21567405	95.11615527	34.68613847	22.21658736	40.38993551	90.88158905	94.0622459	72.97450805	0	0	31.88699897	21.0449989	30.79734228	17.69473374	31.57092211	104.8489546	40.28311211	0	36.74962168	87.35580327	37.4502345	58.61107561
PWY-241: C4 photosynthetic carbon assimilation cycle, NADP-ME type	79.65604763	130.6790936	34.37171621	29.17594541	145.144759	99.99143481	64.18828719	123.6754507	61.33426673	87.74586545	122.5778111	37.52475338	228.2084351	246.2046643	464.0648151	82.45180198	264.5724291	207.6114213	111.4451419	37.63960441	288.7688401	184.4045022	253.1919318	290.1003189	224.5800523	136.7018137	272.9904841	241.1040224	235.1467661	283.3273132	221.4115449	173.3133841	336.9932386	206.7927148	234.0539354	159.9567169	90.89200719	69.37745848	136.8591174	161.1345135	201.1956181	143.275338	265.4886899	109.3027933	226.5454999	99.35991564	359.01401	146.0344101	156.3530914
PWY-6703: preQ0 biosynthesis	42.82853748	55.74014499	21.70444229	0	63.61446138	31.56614226	39.19980049	35.49447666	46.47522521	36.28164084	30.76416335	20.26046132	174.4424499	117.1141259	241.4495849	45.8969471	90.06354432	92.51619197	28.55815477	16.46451767	142.1906211	204.2632692	176.0163395	174.5015182	132.7608319	93.91551092	135.656482	121.4199814	136.4949132	227.2532673	117.8955627	94.4822152	270.5568673	103.9780786	159.2913173	91.11871152	63.27795853	19.09570263	68.2466492	81.60562809	120.4241549	63.6009495	176.658742	45.29854644	114.770368	38.86910403	271.528448	43.96456426	96.4915578
PWY-6897: thiamin salvage II	10.55520018	51.08464484	0	15.69275665	74.37247979	0	0	19.59552344	24.69843127	0	51.16249579	0	19.0602383	8.356334166	39.13835493	0	95.24435529	37.87727156	44.34875424	0	56.39565889	0	31.42868687	66.09062567	0	23.06954675	89.56226788	41.80368172	65.9416921	33.84158312	16.17799207	30.20914165	80.80515461	67.53291362	54.6500167	21.92535225	40.03960969	38.86166958	19.57024312	0	12.97841625	27.86976952	93.61723704	29.5634906	0	29.82116271	70.01867056	33.31406169	46.74173972
PWY-7117: C4 photosynthetic carbon assimilation cycle, PEPCK type	66.88209461	125.1142008	33.80414837	27.94730395	142.8434154	76.6440226	58.43745335	102.5440468	59.54881892	79.06861324	111.7213393	36.19160016	330.9328057	226.0579629	427.0891105	81.5943028	254.212893	186.9580852	95.53780341	33.88074666	295.9301823	315.426688	234.5266991	282.1280518	214.806331	121.5654709	263.8778443	199.5939392	215.0007117	290.0548602	197.8447465	148.8655116	384.0360654	211.4994649	219.6350071	143.7627483	82.5228167	65.81601998	116.3835216	126.35415	206.3720505	127.7162741	245.1969728	99.54417645	212.4189883	89.82332073	421.5734513	138.1544088	154.3924859
LACTOSECAT-PWY: lactose and galactose degradation I	88.8875139	56.96066816	52.22562572	0	112.9742823	77.23878136	94.85520532	139.9813397	82.13735707	84.58736905	75.78780909	16.01567772	452.8540374	323.0561988	592.3386462	67.71022391	242.6777055	178.2879653	78.91105615	21.18210804	396.3724338	498.7025624	334.7366442	410.3376784	281.7728337	162.4323598	296.1944772	251.4852039	267.1922507	382.3611339	303.2767536	177.1312448	533.9803534	252.932257	262.5431333	143.1288771	94.27496164	52.19985041	154.8488104	166.3113828	288.231783	165.9010199	287.4140888	80.60628348	250.9580841	89.29374191	604.2234342	193.5789352	189.7908262
PWY-7184: pyrimidine deoxyribonucleotides de novo biosynthesis I	101.2270659	148.4098483	44.99320212	54.28708132	201.3146408	58.8315322	81.27880151	105.3445642	128.6983056	105.1095879	97.93602604	68.21681639	187.5331155	189.1063892	416.5182058	155.7493203	319.3440668	190.8779319	146.6948317	52.49966954	230.5573168	104.8971998	39.33347663	132.2456391	114.7237864	132.0288102	138.9952502	120.7697465	204.5440402	312.9550993	81.37395318	41.06912671	389.4642619	95.0728837	179.1506794	133.7769631	159.3476075	76.30110276	168.5883761	142.3964937	88.82596571	157.5846515	231.5148358	161.3799826	120.9824218	29.73806817	202.7996861	202.4053295	119.027497
P42-PWY: incomplete reductive TCA cycle	15.33452513	0	0	34.60166095	42.73289625	33.81838682	27.41709538	29.82053417	40.98558741	0	38.87423106	38.10241766	0	18.92348258	37.80943098	12.53290606	31.63252563	40.82353495	34.25862801	0	64.42317823	27.69036856	74.92778401	0	29.17291497	34.43126711	84.67567826	71.2256888	91.98298315	48.59279431	35.02113857	67.81269739	98.58442245	132.6673591	66.94468234	87.19792928	57.21933776	28.77784549	43.56006423	43.5388173	17.47170809	49.6803357	36.18391232	65.93910672	59.57474126	48.84555538	76.94182861	62.13285968	53.38874953
PWY-5384: sucrose degradation IV (sucrose phosphorylase)	108.3533652	133.8275488	45.74026292	0	174.4921981	89.23086096	73.07607555	131.8607455	86.56242965	78.24296013	118.501943	44.67386899	347.0952469	248.5077755	505.5410995	87.82164493	252.622854	159.6506067	115.643633	39.30047819	361.1435574	391.207751	319.7071982	346.9133244	267.2369455	155.5241207	259.3269164	234.7043955	244.1928309	379.3871396	241.3766316	176.5324065	514.8499543	217.8403964	295.7515199	170.8201165	148.3909201	86.67069236	126.9776361	158.6393583	251.3564749	144.7838966	248.1026942	101.0606343	239.834516	101.6858105	512.1506775	159.3710306	213.9379325
PWY-5177: glutaryl-CoA degradation	84.5967514	223.5494455	13.57100371	29.44330224	208.8030666	32.02636774	40.15359139	77.08913373	39.20287727	49.63188586	189.0437064	31.72207425	56.37072689	51.36844997	55.99722602	49.87262572	150.8905244	79.3755077	66.55655316	30.14383973	144.1218747	38.55708953	51.0350716	180.02485	45.08985942	42.40561374	270.6222506	59.84747391	211.605617	54.8686952	68.79240374	92.1153988	176.8963257	229.7731356	154.7018985	24.11965179	38.45063384	45.64829608	91.2344659	82.5680337	67.96599321	96.64967823	113.0457413	124.8780274	0	107.2219128	236.1711952	179.0887492	185.6278841
P161-PWY: acetylene degradation	123.9817248	99.62178265	43.49616239	72.2797827	115.681141	78.89469804	57.43088971	101.8010694	65.55688039	85.68120842	88.63908286	76.11985438	162.5230562	61.37332142	109.9179044	74.339013	181.5003358	123.5866671	103.4619229	59.90670568	153.7496224	69.67426932	108.0220576	143.9665951	128.742471	21.92596556	139.0003316	173.9573123	186.9125833	144.5105083	80.42278032	82.03793504	309.7850945	125.1959836	98.86833332	105.9492941	98.12372639	80.18431544	59.87801655	82.70222811	87.53376422	121.8124272	137.1912167	124.8327082	78.47149517	66.22273671	151.3729485	174.9845849	114.149458
PWY-6892: thiazole biosynthesis I (E. coli)	33.23312968	143.1711893	50.29200653	35.62129632	124.618723	41.18648556	22.67580662	19.39071707	30.05760831	31.28194046	83.11674325	35.85697511	42.87582222	64.9932447	0	0	0	44.67485986	0	0	71.09998178	19.02990222	51.73391112	107.360393	63.16615579	39.39664602	171.7571823	53.65603311	132.0413887	28.29412966	65.86654025	68.79293628	116.9444427	170.9042923	123.5504091	0	0	16.87057759	83.79591777	53.93148434	33.67928814	35.25874043	81.82492487	69.54984604	16.67682805	72.86740922	123.5583936	82.13493886	102.6528663
PWY-5505: L-glutamate and L-glutamine biosynthesis	24.84492755	21.30760985	21.71754986	30.40878688	0	0	19.44282953	18.93078048	24.12631902	0	0	22.98264151	28.46019746	0	8.492971046	0	25.90328462	22.25970419	0	25.8365177	14.04379921	0	47.26480889	21.9159371	22.08767544	26.47421148	18.42112705	50.93232265	37.36639787	19.60565785	22.93696155	26.56444759	27.04500401	23.99331413	0	27.0940654	25.59034551	19.32296816	20.1728159	23.92539524	34.70535003	21.7516238	35.13585407	24.42621733	22.06523516	0	0	0	54.55308685
TRPSYN-PWY: L-tryptophan biosynthesis	0	0	0	0	0	0	0	0	0	0	0	11.12412885	34.70651679	41.64014058	52.44587902	0	27.79949425	0	28.3086455	0	0	40.59897023	78.98039833	48.61906829	42.45561327	0	36.93939663	51.79180783	0	69.80342825	37.43594682	0	131.0031853	16.22173243	56.63912838	26.75477424	23.5863283	0	0	31.18924358	41.39123164	0	52.20642782	17.96006541	55.91995395	0	72.57388083	0	0
PWY-7357: thiamin formation from pyrithiamine and oxythiamine (yeast)	19.20454762	58.20678846	9.431689282	15.97975045	71.78077877	0	0	24.6441208	19.87650324	11.76603243	57.99939262	0	20.57818366	9.529940102	41.83763946	12.78955877	97.42216774	44.18068287	58.6344673	0	46.6600276	0	25.48018189	64.18504544	0	25.11072025	73.77817499	34.10985256	60.10894758	50.85563501	13.35971886	26.5081586	77.54709834	55.5710327	50.49403589	30.71743081	47.17411823	37.09921465	32.8191659	0	12.13262439	25.39756611	94.81235543	24.30472802	0	29.02283487	60.24311411	34.64553146	40.46071009
PWY-6168: flavin biosynthesis III (fungi)	0	98.46604641	18.67753613	18.28551869	116.863527	28.13243703	0	31.40109047	27.34784998	39.52619173	76.33405788	36.04806584	46.25276596	22.84169766	45.61605682	0	118.699147	56.93007273	54.32732788	0	58.93760124	14.60699196	36.39799611	50.99826875	36.61686059	33.37930214	100.8693376	39.08106361	52.02436862	55.38992731	51.06175174	40.47409155	88.01545217	56.0241416	105.3883378	40.64767787	60.88261659	55.94295805	42.42414187	22.75768599	53.75986391	37.37256867	92.7783896	84.64733696	27.98675568	28.91475836	97.43537077	91.30157964	61.56230238
MET-SAM-PWY: superpathway of S-adenosyl-L-methionine biosynthesis	27.98673417	142.2996916	32.66042509	0	169.7798649	64.07443837	41.41436084	60.31305867	69.63816589	0	135.1580731	34.66083437	93.30203717	81.69720657	152.9960627	63.59699345	115.0581435	101.2657148	37.88860148	0	212.1425223	125.4422971	178.4186934	241.2150432	175.3343896	104.8514307	303.237249	175.8059543	276.3290363	172.130337	167.9280179	123.6011217	300.9359613	276.6805587	183.1804651	113.7642217	117.2393521	115.7051978	120.8551502	133.9206948	164.264762	115.2810441	195.8155253	116.6475045	161.6454311	108.3827165	334.3337419	129.9820131	191.0304733
PWY-5347: superpathway of L-methionine biosynthesis (transsulfuration)	33.66816637	132.02032	35.94207556	0	157.2235005	58.19084357	44.04616457	65.78627736	64.6879015	0	123.8289757	34.58003692	113.8961232	94.38090572	180.9602125	65.53708966	131.4492902	108.7507601	37.31584916	0	218.0856808	146.2928725	184.7071833	234.5417614	177.322265	107.3507089	273.0790871	168.729193	243.0096971	187.5927977	163.528593	124.1073881	301.1724681	257.6015114	169.8111143	109.098384	110.8598526	107.1111175	106.7072621	116.707832	160.9431624	105.8826027	186.2023094	109.4221155	165.4390401	96.65686177	325.4316154	128.6851757	172.1089279
PWY-5690: TCA cycle II (plants and fungi)	11.58457579	81.7784889	0	0	72.52582282	0	12.94550243	16.89122695	0	15.55570318	56.08332486	0	0	0	33.88758899	0	31.19066149	29.4582554	0	0	59.44586868	11.55878292	55.16783723	69.90097926	25.23782706	55.43860414	127.9943137	69.07435559	29.44630077	36.3653156	33.06562945	10.90953629	91.94417779	126.6916861	94.04048625	31.92496285	0	0	15.86290605	37.92917763	22.76563497	46.46851248	55.06385611	41.40299351	42.26363731	34.70900863	104.6525767	29.76256306	53.47010889
PWY4LZ-257: superpathway of fermentation (Chlamydomonas reinhardtii)	64.95417581	110.623897	46.26728324	51.75921073	135.5397147	80.91632131	42.21249601	118.2540247	87.47414476	88.50479261	92.60553225	69.0925618	74.73945834	97.72247947	153.88809	58.20508057	145.1541543	112.360606	108.2319565	0	147.693267	0	48.24725345	133.9471978	70.0658936	38.46197573	172.3106132	13.44489853	133.3964305	163.2053456	111.7618154	64.89137464	193.2515182	147.8592922	134.6670514	34.471076	116.0106137	79.5624679	89.16889302	81.16894122	89.82248671	94.68982053	148.8197223	115.0509404	70.82615952	61.44027317	214.0053334	107.8195394	126.1803437
HEXITOLDEGSUPER-PWY: superpathway of hexitol degradation (bacteria)	90.70881973	216.4391028	32.27571446	0	262.307908	111.4889561	50.3797389	115.7428148	126.4663546	98.2988504	139.8392651	43.23564162	74.88524799	73.63525184	247.4265851	51.61834598	183.6253614	134.6297312	53.90285581	0	170.1935331	0	60.95588992	253.067331	129.0734443	0	262.8003751	135.2074601	241.3870714	159.5611684	132.0057754	82.46836294	237.9336247	261.3033064	196.8662028	68.23960956	103.8681553	0	104.4312165	138.9100101	107.2992343	97.36085288	161.5022748	124.1886655	59.92520511	92.55396704	335.2869347	163.9853327	190.7052447
PWY-6549: L-glutamine biosynthesis III	59.59429799	107.3896586	0	0	111.4131137	0	27.85415635	33.69850998	0	41.70816187	81.2571391	0	87.89522388	96.14228642	17.34286993	50.98625819	78.28245257	60.00412815	0	0	32.33380562	40.10293744	73.84946334	84.8378242	49.78881389	73.15985787	40.9974674	83.40331693	79.03757823	61.50755179	73.35020399	18.78028152	129.7811339	80.90558876	72.07422846	42.10814817	0	0	54.71310855	69.02003778	40.38647958	75.02104046	56.58735767	55.25268236	44.5262376	68.65938987	119.6574387	104.0210766	89.86855556
METSYN-PWY: L-homoserine and L-methionine biosynthesis	30.88930897	123.8950739	34.15187335	0	150.6571364	55.73151555	41.23005973	61.45816405	61.50801408	0	117.8826007	31.43730563	104.1450745	89.09811172	168.2337434	61.44336764	121.1791501	101.0732831	33.92815405	0	208.1816826	137.2816795	179.1740845	228.9857063	172.4970282	105.4253885	274.0774341	171.3611766	248.9134468	180.6655469	165.6421222	120.1992362	297.7220486	255.1174871	167.2467565	108.5802868	111.0673142	106.8807922	109.4402154	119.8810087	160.1023723	101.3053263	178.8940007	107.1627085	159.8744192	97.8243087	322.8079207	123.428572	171.2267835
PWY-6901: superpathway of glucose and xylose degradation	58.44266208	200.2708569	43.0437442	0	214.2369511	0	25.70114776	72.42585032	60.90916513	57.87936984	121.0723563	0	73.18392739	42.36166431	116.2212787	0	133.9693187	96.39510949	94.0321014	0	124.8156331	0	0	146.8934351	0	0	191.8669927	0	129.3031376	131.2281723	66.42925484	36.97682407	222.4348099	199.032896	140.5694355	52.23163223	89.13537602	69.62141427	92.14458359	66.19813226	64.29751324	85.1033451	147.2395847	79.48810033	30.94689276	83.50577485	231.6568301	162.2531444	118.8708515
PWY-6545: pyrimidine deoxyribonucleotides de novo biosynthesis III	86.96719172	101.4599128	37.3213574	45.86152444	162.8859025	48.92806509	48.37272192	44.62926516	102.0800119	86.51610424	56.95381573	57.25416695	52.56081938	145.2406485	277.8549029	138.6788192	276.6130824	143.8125013	126.9779437	0	72.9785152	46.44792355	35.20485769	19.83568523	0	36.95349097	45.04098385	70.97912797	0	168.7118267	0	0	87.11977007	61.55098075	39.70707187	63.06498997	60.63076469	48.96955129	88.82180015	0	63.43659129	67.80638723	115.3602472	77.0079534	0	17.60654728	23.72646827	81.53376368	39.53138447
GLYCOLYSIS-E-D: superpathway of glycolysis and Entner-Doudoroff	0	164.705004	0	0	194.8216612	0	22.06219166	78.0364834	66.59014679	0	131.9134334	17.54423912	54.87062157	28.14191732	98.14495319	0	96.13909716	43.04903128	38.38605536	0	107.6473216	0	0	128.0752815	76.25738614	0	215.0218361	0	162.4115764	77.67463694	63.08919128	42.23482437	169.8948346	198.6381599	128.7789366	70.04784492	79.2446701	58.40188501	56.21145671	67.03506186	52.17701802	89.80326561	86.57452951	83.08578778	25.96246763	85.06034307	167.1451551	134.8021329	115.4468689
PWY-6608: guanosine nucleotides degradation III	43.35739911	221.8669585	21.7835049	44.1727676	246.2701401	50.21130736	45.67311565	34.08635127	32.22970683	54.98533676	168.8528947	37.66449932	51.46189856	47.36967445	59.72076841	38.83411928	71.68899982	35.12733747	41.92475165	20.13275675	124.5732942	24.90886014	32.32461988	170.1908881	85.64955124	52.65332391	264.7198356	45.20131861	185.630796	93.49496705	61.05385345	69.93229775	186.5245391	208.0556951	171.499374	57.06106974	62.66143064	45.86782988	90.70820261	65.85562438	86.4298926	93.07410121	109.7515965	103.208759	45.88593182	100.9322856	258.9687053	173.2747855	169.8383443
PWY-1269: CMP-3-deoxy-D-manno-octulosonate biosynthesis I	13.31950557	59.62034685	0	10.62057486	78.96264692	0	0	26.31853908	33.57415965	0	71.91260022	0	0	0	0	0	0	0	16.6010378	0	44.52521267	11.80447141	19.6101876	58.00460868	41.17950915	0	111.60302	49.56099898	63.48521546	21.11588407	41.9210722	27.44809165	61.55131614	82.30386759	55.85882176	33.14626104	0	32.7478508	21.36594216	21.08215396	27.44544547	32.43042395	53.07977069	39.66121644	11.12428591	44.54584566	100.8587539	55.7058672	67.19591407
PWY-7197: pyrimidine deoxyribonucleotide phosphorylation	70.07570917	66.39555484	26.90188655	35.43131186	144.510647	35.81667736	55.56170379	70.43284518	91.50973676	78.51896406	64.65695105	55.79303335	105.2647617	114.8814191	275.6256823	115.4933825	242.6983771	132.5382253	100.1320666	33.15472326	136.3111846	52.09325096	18.29792325	68.51486465	59.74614507	79.18405057	75.74010428	64.40190597	121.1221919	197.981587	41.16344143	0	239.3681726	49.62581827	101.3322066	77.02096932	112.6979439	51.27095407	120.9250407	85.40388744	45.79070717	104.1705622	136.0487904	119.6349488	64.91974992	14.6233219	106.3477597	148.8241046	65.22750323
TCA: TCA cycle I (prokaryotic)	16.36319495	126.3249905	0	0	118.5433629	0	19.78781934	27.48059863	26.56642104	21.11758831	89.27929173	0	0	0	45.99126435	0	42.02908964	42.70004598	0	0	87.98188276	19.679354	78.7521534	123.4300529	38.49291094	74.32868065	167.5878809	96.05825421	116.0299938	46.17642389	52.99822308	60.80570057	144.0632596	204.1721516	142.3122444	52.20122061	29.16188858	0	35.39142132	67.0508257	32.82659217	66.17043414	85.0971041	92.54206547	63.07097789	54.96296086	148.1765114	74.48774285	85.89666648
PWY0-162: superpathway of pyrimidine ribonucleotides de novo biosynthesis	57.69734325	129.3195853	0	0	143.019199	53.41053569	59.04328713	59.31080888	53.99586143	47.59746457	110.0538418	31.73742997	97.20412562	154.5728606	221.1187157	85.16793057	231.2209811	102.2316486	61.17628661	0	95.39460356	165.5689126	161.5147319	274.6361281	88.98792654	64.78856938	218.5997874	105.8607109	143.4987248	243.8527996	138.0102991	63.75181697	263.1931266	160.8940076	109.4653734	128.3395447	55.46953076	29.10808112	74.90226343	144.555615	92.48976876	89.01507383	245.4271653	93.17848496	136.3019958	62.31299156	241.9493426	102.8811537	117.2713892
DAPLYSINESYN-PWY: L-lysine biosynthesis I	73.72879008	84.64245457	39.82529692	25.87023917	96.80965635	30.41405013	31.88872438	54.51721635	30.08309628	76.39756553	73.72694109	23.40773424	109.1158056	104.9054658	174.728832	60.24064179	180.3326337	116.939847	108.9728355	0	129.5794022	77.0781278	105.6889858	85.98650869	53.82796949	0	121.5460795	89.2819383	103.8824696	152.3741511	53.71647391	19.11338003	190.689531	49.09633707	56.92831816	71.33043366	74.77616566	64.31688761	0	37.28088099	71.89571675	49.08923654	105.9724154	84.33002073	86.97839476	53.60244517	163.6805515	104.2484204	98.53450242
SALVADEHYPOX-PWY: adenosine nucleotides degradation II	40.3400782	214.888282	24.3376679	48.49653749	240.4714429	44.95534492	30.54387581	31.61145628	35.07851273	51.84874562	163.5229046	42.53741015	47.17350285	47.00327395	55.36608155	35.34489183	66.69065226	32.29253009	42.76732095	18.6094161	116.7924379	10.74700982	32.44649412	167.0126216	80.88337639	55.68496282	254.0931785	46.96102204	181.0585928	96.62268125	61.50407956	70.86781396	174.7339988	197.83529	161.782288	54.08311524	59.2255869	28.951819	87.63947051	63.02472868	83.56929409	98.59509682	111.0208122	104.1324046	45.24365656	106.083	261.2629477	169.0194575	165.2434776
PWY-5659: GDP-mannose biosynthesis	47.06713125	82.69012407	19.79902474	0	84.48270733	43.82031546	36.20883058	51.24883139	47.65109022	40.86575376	77.64392837	23.34617442	30.75528507	61.8566793	41.41571992	52.14973346	66.05331169	40.60599702	56.36063851	0	86.61357271	64.42109487	41.22497444	83.16561874	59.77700544	14.92999093	91.32199585	21.35074077	106.8579262	111.6662512	79.36012933	36.20047339	143.7193039	122.9318142	60.31728325	0	12.33681289	42.71175123	63.9005523	69.18454226	120.5298609	89.55043783	73.36800348	63.30014135	42.74607402	55.3119173	161.9801047	86.76776388	70.94488115
PWY4FS-7: phosphatidylglycerol biosynthesis I (plastidic)	41.23079957	126.3457404	23.09204206	0	112.0754059	17.21407694	0	28.19992294	47.97036741	34.84349488	77.30611838	5.232020129	67.56393565	0	96.85970494	39.87416306	151.238286	55.69550379	56.30315096	0	90.39863825	0	46.59126931	118.7752628	50.24106133	0	156.0523435	41.9840571	112.836581	60.23739908	43.43415651	43.88263543	139.2530162	119.6909791	106.2939943	46.92956207	65.54705561	49.107441	56.9470221	66.36065023	58.3231673	54.77259035	95.54493076	60.13308932	33.34057355	63.99081448	155.7000658	93.15998386	89.47240744
PWY4FS-8: phosphatidylglycerol biosynthesis II (non-plastidic)	41.23079957	126.3457404	23.09204206	0	112.0754059	17.21407694	0	28.19992294	47.97036741	34.84349488	77.30611838	5.232020129	67.56393565	0	96.85970494	39.87416306	151.238286	55.69550379	56.30315096	0	90.39863825	0	46.59126931	118.7752628	50.24106133	0	156.0523435	41.9840571	112.836581	60.23739908	43.43415651	43.88263543	139.2530162	119.6909791	106.2939943	46.92956207	65.54705561	49.107441	56.9470221	66.36065023	58.3231673	54.77259035	95.54493076	60.13308932	33.34057355	63.99081448	155.7000658	93.15998386	89.47240744
PWY-7198: pyrimidine deoxyribonucleotides de novo biosynthesis IV	86.57561722	92.80845002	37.9414905	45.91663096	158.7732897	50.31579768	43.28977788	38.46339216	100.0879046	85.95815943	51.47711762	59.97766026	42.10750868	127.4432336	238.6225689	143.0280422	271.0948369	134.0366234	134.9914291	0	59.20109241	31.7645721	0	15.59456896	0	30.01004875	36.13125108	0	0	143.3704196	0	0	115.4163415	50.79635978	0	37.02308842	62.05836069	45.629554	80.00408122	0	51.79372661	57.95682121	125.2037455	68.29612195	68.06064527	14.27095713	39.3754294	70.51613488	40.00028971
P441-PWY: superpathway of N-acetylneuraminate degradation	0	132.2190685	0	0	144.4463252	0	0	37.88045803	0	0	113.1503346	0	0	0	0	0	65.11585854	0	0	0	134.9193169	0	19.91996485	146.0604889	81.39236445	0	184.8923691	66.99023856	195.976762	55.52712133	52.05110337	11.69428659	171.823183	185.638942	120.4285394	42.1794468	0	54.69884019	13.96881336	86.3148691	78.24350566	83.73021939	127.9962348	89.41807035	0	68.13360473	204.7276661	139.4256614	135.3648598
PHOSLIPSYN-PWY: superpathway of phospholipid biosynthesis I (bacteria)	0	132.3238238	0	0	116.4644931	23.71106476	0	0	53.07718569	0	82.09379219	6.686417641	0	0	0	0	0	0	0	0	92.12163005	0	45.99397194	137.2491316	62.08077528	0	179.0218731	52.94520235	131.9833802	78.34973867	56.66389148	49.51509242	162.4493794	142.1803082	114.0592417	56.01737424	64.18075832	48.63833939	65.24928853	67.86790933	69.09198593	64.23034419	114.6939019	55.49831431	43.23573389	65.94140996	202.552628	77.32192116	96.44349434
RHAMCAT-PWY: L-rhamnose degradation I	10.87856482	73.15493083	21.26284988	0	79.11184946	28.44776868	0	16.27212223	24.5710381	0	78.2816027	0	0	18.46942708	26.1166905	15.20714026	24.83246151	0	35.99977962	0	34.15230156	0	0	56.92339482	33.6910528	26.22571429	100.9048471	12.69901272	46.1614303	17.49546929	0	11.87392455	62.60537321	95.83071161	51.09328159	0	13.6479342	24.43494043	31.90614069	47.40299318	20.73562851	26.0843459	48.35165564	48.26475075	17.28293532	37.59605411	83.37092021	27.64083366	55.05831206
P461-PWY: hexitol fermentation to lactate, formate, ethanol and acetate	46.85785999	139.4442327	17.88778481	31.0613973	162.6763524	60.53814408	22.64757659	38.65627163	78.12460582	58.01109219	82.88117717	59.16212573	21.88212749	36.27596209	107.7077429	28.50337077	64.89641672	71.59626287	29.99498825	0	60.98098704	0	12.80121659	117.8829787	47.45032927	0	161.349293	45.02786495	136.5871654	69.07355211	54.52936393	25.72531437	101.4292205	182.7543137	94.41354151	21.66338923	34.09230738	0	34.97493036	62.31765379	33.8961856	28.16272111	58.62278905	74.86742526	19.18237227	43.34784357	159.5548093	52.82662479	108.5027161
GLUCUROCAT-PWY: superpathway of &beta;-D-glucuronide and D-glucuronate degradation	0	62.56681623	0	28.85605693	48.51793489	16.02591169	0	36.74178886	0	12.29852185	44.33814174	11.76922765	27.70510866	13.72133079	12.24954211	0	17.27953634	13.19062349	0	0	11.10350045	0	31.35122412	31.57273866	21.42829628	16.27092259	49.43630865	23.21431123	63.72608996	0	23.74193991	30.28999692	37.78232604	41.67629128	18.05276889	0	0	0	23.0680317	39.99264906	22.6720567	23.97112482	12.95864605	37.23975	0	17.11960328	45.84402772	41.58833712	35.56931903
PWY0-1061: superpathway of L-alanine biosynthesis	21.04229379	74.20605593	0	0	50.74807069	0	0	0	0	20.39134157	34.03642351	0	0	0	0	0	0	0	73.76415781	0	27.51791522	0	17.91402512	47.10239691	19.6153774	0	67.24484842	19.2436195	45.44968055	61.6754229	18.00822892	0	131.3316639	77.67570765	57.73727541	0	28.32131997	0	19.38137727	24.79333419	19.49139336	21.51263635	103.8298949	43.73624699	34.22228287	31.74699286	100.1462849	30.69566477	45.19938871
THISYNARA-PWY: superpathway of thiamin diphosphate biosynthesis III (eukaryotes)	12.82884545	44.35063058	0	0	68.50147014	0	0	26.04900222	30.14278694	0	33.74101802	0	23.70237422	10.6539418	41.67470297	0	94.07088021	22.65724747	0	0	29.71712196	9.253920555	0	47.68556766	13.74500463	11.66080143	57.36642381	11.48078158	44.05496863	0	0	12.03915456	46.38990606	55.70790106	37.32208997	18.06651722	24.61108239	30.78295327	12.46116689	0	13.28521625	26.93053858	18.10312986	22.56361495	0	23.53740714	54.28210509	42.91541682	46.43241753
PWY-7196: superpathway of pyrimidine ribonucleosides salvage	60.25801513	0	0	0	0	46.57692018	50.04166904	38.79120222	55.58587784	54.88564298	0	33.36925599	108.3931359	158.0590817	237.2306644	90.63950173	219.3430961	107.3236365	22.4469115	0	115.103243	199.1110598	178.4540496	293.2794347	103.5392215	71.57117034	108.2134826	125.313759	159.7293546	245.7354923	153.1581723	76.38399654	298.3707503	58.41269664	119.8842106	139.8599031	22.80917225	0	81.22854177	154.9168096	105.9863359	103.5692749	159.1826464	94.0357164	151.2405584	22.02769094	269.2081392	112.1264603	133.1951979
P108-PWY: pyruvate fermentation to propanoate I	26.02734475	0	20.57183069	34.36569021	33.65215945	26.73398407	22.54046687	25.85312339	0	12.26502527	29.38519648	25.408095	37.96930443	23.24603624	33.93730502	0	17.15585192	30.28508209	0	19.98766788	14.45121853	25.57940811	19.12840465	18.11652799	16.68822203	12.96862695	20.79162701	46.5327996	29.64195528	0	25.34493018	37.11400682	17.20902669	27.62382596	28.7870357	10.64500952	18.57694092	0	24.1806295	18.40893891	0	13.086374	13.78809355	54.68738876	6.775900439	23.4148864	17.5943847	36.33457293	0
HOMOSER-METSYN-PWY: L-methionine biosynthesis I	17.13079606	80.78409289	19.32359824	0	101.61732	32.02326095	24.26834554	37.36092443	36.67461267	0	78.42633918	17.30427421	61.29887221	52.35968239	100.27735	35.97764538	75.30039346	65.01448039	18.00128407	0	132.5006913	82.20125887	115.9696893	158.2331683	112.2472612	63.91411301	207.0199374	112.3312545	159.7479789	108.4188416	108.2895538	73.04023033	193.0254006	186.32375	102.5477593	64.00260949	67.64690638	67.71727666	69.54604161	75.86283454	107.9159447	60.14573091	106.2290233	66.68947674	102.0459441	61.61862429	220.2632401	79.5183539	117.3972381
PWY-7211: superpathway of pyrimidine deoxyribonucleotides de novo biosynthesis	73.42905958	129.0581847	0	0	163.2100871	55.99012401	62.2945506	60.64767455	74.85878673	64.99124299	81.34355252	42.95401861	79.7127934	167.7778017	273.939801	110.1195307	265.0849814	128.8991323	86.34431893	0	100.2578213	0	0	154.7607815	78.78642371	55.44203644	117.7471954	0	142.7842561	230.163245	88.52692294	0	287.5931561	96.18205222	119.199762	85.76889944	68.95311034	39.96448278	92.84946414	80.22467341	89.1589575	91.96932826	182.1114241	100.4942604	109.6376763	29.77647034	208.9601953	108.7722881	112.8391091
PENTOSE-P-PWY: pentose phosphate pathway	34.03462254	137.2235182	26.72296474	0	149.698802	0	14.27365861	50.07557853	37.8688709	33.66538633	83.71336567	0	44.68028617	23.27595823	72.91065594	0	95.64785799	64.61772031	57.42742664	0	77.66726661	0	0	99.48963424	52.15788176	0	131.3073686	0	80.39547455	75.64133244	38.38391787	20.45204894	160.6671488	146.2208587	93.53534691	45.56582999	54.36809652	44.53103723	54.43798647	37.8335573	39.32571418	50.93338032	93.15765292	46.27285083	18.08577696	62.32126743	158.007667	105.7584464	74.75782999
GALACTUROCAT-PWY: D-galacturonate degradation I	0	60.50032449	0	49.63546258	53.97779747	0	11.59355677	33.57864298	16.8179784	0	44.4266462	11.06115301	33.07925342	14.49262609	11.29663453	13.58766672	17.87896407	14.29657008	0	0	35.12864308	0	22.39317505	44.94358878	17.8027034	16.73088617	67.49416103	22.01768688	75.62781454	16.98271849	30.58764731	26.1275884	49.02695461	52.91579366	36.58891964	0	0	0	21.68835917	41.76225127	20.17847914	34.51936289	33.70381054	36.31114277	0	40.83045848	60.49488879	46.36396554	54.30038993
PWY-6969: TCA cycle V (2-oxoglutarate:ferredoxin oxidoreductase)	0	101.3480567	0	0	84.28943361	0	0	0	0	0	66.06097804	0	0	0	0	0	0	0	0	0	72.37762792	0	62.3215951	83.10313267	49.27099624	54.08934079	144.36092	0	91.34401646	14.36519119	39.66780901	25.86964321	106.2135797	158.1455073	109.9203089	44.26948487	0	27.05030825	22.41928318	44.8504497	23.54492957	53.65689684	65.70713275	51.98439716	47.1356346	40.92247124	119.3544009	36.38340464	60.84140426
PWY-7242: D-fructuronate degradation	0	61.91498117	12.93662715	50.68422351	53.85776218	14.23303306	10.39730224	37.94757477	7.539689179	21.24691109	45.10238284	15.38468654	31.68192088	13.08042124	23.97768992	13.16871921	17.33362963	13.03420661	0	0	43.61124981	0	29.94949981	42.2754361	40.92690208	16.41797311	65.41829925	22.2299046	77.3557795	14.72182246	45.6721749	33.55805927	50.19275946	54.54055538	40.0168276	27.95392036	0	15.41682782	22.74188129	40.28935334	23.80064525	33.24688044	33.22228604	37.12270883	0	42.12096086	56.86660662	54.67746733	54.59420172
PWY-6305: putrescine biosynthesis IV	0	115.8696721	0	23.10154728	69.67809841	0	0	34.13318333	44.24789079	0	101.9220411	21.17026028	0	0	0	0	0	18.74236685	0	0	84.34576844	27.34388628	0	106.991025	33.12293278	17.49124638	170.0338523	61.30227602	109.3061911	56.09035222	57.10810643	21.55348543	89.8038246	178.3676603	98.15268683	48.05479051	27.19771036	24.82682781	59.34617402	59.27674804	73.05358214	74.19160379	89.5773902	60.8972315	0	64.41693181	130.239653	50.27568372	77.98951003
GALACT-GLUCUROCAT-PWY: superpathway of hexuronide and hexuronate degradation	0	68.85108495	0	15.12300912	56.53969649	0	0	12.71196978	0	0	49.32755245	0	18.21921793	13.86232007	0	0	0	0	0	0	14.7346533	0	28.34217979	40.02730642	0	0	61.68208825	17.08307545	71.13385243	0	27.22847081	26.85497518	46.01712871	50.80852357	23.15278361	0	0	0	25.38627502	39.91369609	0	26.41421576	17.39573139	40.08510821	0	22.21362819	57.0690283	45.92158012	43.8788361
PWY-7210: pyrimidine deoxyribonucleotides biosynthesis from CTP	80.80186733	93.93795787	36.05397844	42.48275828	152.8125867	48.04699506	46.85992401	44.37475212	96.6558767	82.51973184	55.03698299	55.05769073	53.32385928	130.5977728	261.5124679	130.7916893	260.3056533	133.6548502	127.4737498	0	73.77592937	0	0	20.815718	0	37.84099732	44.77687483	0	0	162.8896215	0	0	30.26944474	54.33603132	0	0	61.56419435	46.7756523	88.40947294	0	54.82403548	68.37922024	110.4317747	78.1981027	0	15.57099589	25.21156147	82.97586712	0
PWY-6471: peptidoglycan biosynthesis IV (Enterococcus faecium)	58.3367046	0	0	0	0	34.45986475	0	0	67.74913802	0	0	22.75239295	195.1505855	154.6392377	271.8031439	51.62108322	221.7849303	110.6850568	60.18807316	0	196.3104072	193.3618662	197.7459254	186.5201754	137.0715514	76.59224837	162.7022451	129.9844074	149.2912771	114.1682847	144.5661606	71.08824244	300.585381	0	180.2870215	92.278739	82.88823098	0	80.06648409	94.28219308	121.8571363	112.0090585	199.8627616	0	34.41229866	0	310.1553958	0	0
PWY-621: sucrose degradation III (sucrose invertase)	49.6072645	106.6539254	12.03281695	0	108.5216021	32.9905963	14.80040935	55.29698819	34.46776778	31.5302893	68.92225484	21.40952701	149.9379157	105.2508157	219.3154716	34.38778238	102.3691894	63.83410085	49.74773997	9.089427112	168.0324234	166.510981	138.7462141	145.6223356	123.6007891	62.56488848	81.62729581	86.95154176	97.22238375	156.6690296	96.1336336	71.87573048	223.6582999	113.4012892	137.3639622	72.79410792	0	31.64735312	46.3929178	54.43207534	106.4979997	56.5024254	106.9612915	28.45341307	99.72424437	20.27335115	227.0508753	64.93706043	69.28686706
PWY-5188: tetrapyrrole biosynthesis I (from glutamate)	0	42.94245079	0	0	54.77148123	0	0	0	0	0	50.5494973	0	0	0	0	0	15.4146658	0	0	0	16.80311475	0	16.95932258	56.85687208	29.56972065	19.48781566	99.42920692	0	76.75642616	43.61787343	22.61084755	13.62748222	93.19952758	97.37092243	74.01304158	31.39984715	0	14.40305876	19.07537595	22.01130794	22.94806878	16.66014855	26.41794806	29.92504594	0	0	81.80281572	40.62511326	60.62264805
PWY0-1298: superpathway of pyrimidine deoxyribonucleosides degradation	58.43530079	102.1636354	0	0	114.4776528	0	26.2552119	25.06802594	41.15085817	38.54043566	80.41379935	48.21730968	0	70.47165797	0	61.3960697	0	23.79005971	36.64961219	58.76787259	57.94030537	78.236264	0	122.7791938	76.46485223	51.30134673	156.1571741	52.53051991	181.0083402	30.64555917	57.75885394	73.03530539	151.5901741	162.7655379	143.3487661	75.53228613	39.65483159	43.40307701	45.26940933	80.26478943	49.33810397	71.86290235	120.7930086	56.84962123	0	82.57559409	187.6344363	108.7960742	140.3427814
PWY-6353: purine nucleotides degradation II (aerobic)	42.89537066	170.0938579	21.52359712	42.58210221	181.701713	47.18243971	32.37427743	37.51336576	34.60578463	0	117.5174786	32.78158225	42.4835048	51.94223664	0	35.88019267	62.72432451	0	0	0	65.65382908	17.53496538	31.10691531	143.1191541	81.97516333	26.19600269	213.3820538	41.274054	154.243486	69.06500415	44.42821435	59.89945094	120.514194	140.6067815	140.9932163	51.56418395	70.48036551	44.79646913	70.95959794	65.9686964	65.57920535	75.09848446	115.1408251	70.77961588	0	100.9507458	204.0411719	121.9132306	145.7519214
PWY-6507: 4-deoxy-L-threo-hex-4-enopyranuronate degradation	0	60.01743092	2.37677208	47.92407879	52.73706067	11.43662681	9.826690046	31.31949089	30.95240176	0	47.76918755	9.771259715	29.00298503	12.64151227	9.280173752	12.70111163	14.49324177	12.74361268	2.445430446	11.18858156	34.3018656	0	24.77552023	40.04169347	35.32249921	29.31981863	61.87376807	21.05356054	68.09206681	7.621345795	32.22566154	26.68845269	46.8013213	50.1684358	38.98016166	28.25406455	20.83464821	33.61120024	16.94259149	34.18925936	15.99978175	37.18310747	29.35169456	32.02814743	4.765696994	36.09181224	54.84037735	47.86692796	49.14158941
P23-PWY: reductive TCA cycle I	0	0	0	0	20.70774539	0	0	0	0	0	0	0	0	0	0	0	0	0	20.35296896	0	0	0	36.27313342	0	18.65199401	0	44.96827949	0	41.90055773	37.53970818	0	22.05122357	68.48965689	23.46516662	46.51391294	57.47553091	22.56316543	21.07553018	28.3323514	0	0	34.68271949	0	0	30.10288994	20.79866549	0	0	28.40403114
PWY66-409: superpathway of purine nucleotide salvage	102.4846162	127.9522464	0	0	85.79537146	0	0	0	0	0	127.7359629	0	0	0	0	0	0	0	0	0	55.39317209	0	0	117.6522969	99.88741356	0	180.3862099	0	167.4591394	0	107.6721436	0	114.8502878	173.733612	200.8486731	0	0	0	0	93.15623389	0	0	0	59.4164517	0	109.3960593	87.67829062	0	135.0117876
ARG+POLYAMINE-SYN: superpathway of arginine and polyamine biosynthesis	0	131.5093481	0	19.80344394	88.980475	0	0	40.44051225	47.73434873	0	97.27245066	0	0	0	0	0	0	0	0	0	76.72181752	0	0	115.8379159	28.96866854	30.55083281	190.7911755	0	124.2411686	49.11139799	52.62420051	28.26407121	127.1969055	184.1788108	100.6197151	23.602742	31.22316203	34.51519718	48.12463402	69.03864852	65.45465689	58.35331979	101.6561555	82.73242183	0	89.69367489	151.3633114	59.65485195	110.8211112
NONMEVIPP-PWY: methylerythritol phosphate pathway I	0	0	0	0	0	0	0	0	0	0	0	0	0	0	0	0	0	0	0	0	0	0	0	0	0	0	13.40019812	0	0	72.00398677	0	0	107.2291476	0	0	0	40.54535932	0	0	0	21.42064041	0	83.22790835	0	40.95853171	3.248326176	12.896361	0	0
PWY0-1241: ADP-L-glycero-&beta;-D-manno-heptose biosynthesis	0	0	0	0	0	11.32161386	0	0	0	0	0	0	0	0	12.1624156	0	0	0	0	0	0	0	0	0	4.518593782	0	34.07330886	0	9.207172053	0	0	4.754141298	9.726243719	0	0	0	11.83368943	0	10.65414836	0	0	0	12.37835369	0	0	0	0	4.134937273	0
GLYCOCAT-PWY: glycogen degradation I (bacterial)	0	180.9279703	0	0	148.4950682	0	0	0	0	0	136.5616235	42.37021011	0	0	0	0	0	0	0	0	103.7131271	0	0	138.156995	57.92249414	0	223.3528127	0	159.9028957	0	61.30642585	0	203.3000948	187.7901578	82.85323489	0	28.44614772	0	61.63875825	94.31119293	77.0670345	51.55219008	55.4066607	38.92020766	0	88.59045177	211.0264609	82.89252311	120.5701055
PWY-5304: superpathway of sulfur oxidation (Acidianus ambivalens)	0	7.67238715	0	58.10901662	7.669245881	0	0	6.802799792	7.161522792	0	10.22966882	0	0	6.603088541	6.603088541	6.598247567	8.629617302	6.583851483	0	0	57.46639072	18.1904204	25.91746103	38.34384692	29.49515749	6.394651088	35.47693834	28.01262136	76.10968512	60.18240882	40.57431543	10.73830998	58.54966787	10.23227564	57.5104486	86.51203131	77.92924346	51.62444594	28.2403507	9.458893767	49.9793831	35.78138914	60.08271545	37.30521311	21.21121197	13.67525364	39.66263454	0	8.185453703
PWY-5265: peptidoglycan biosynthesis II (staphylococci)	0	0	0	0	0	43.05769785	0	0	68.35679572	0	0	0	211.9346997	163.9368286	296.6580992	0	225.3584015	131.6974147	77.57974096	0	218.2912188	202.590975	200.8112734	224.9096457	143.9162993	85.31742182	168.9098439	142.2861239	172.1629488	151.8504504	147.1481385	85.67098806	312.1522957	0	179.6095277	94.86506411	82.3932096	0	103.8769184	103.4635077	135.2557328	103.2509556	222.67724	0	55.84322884	0	327.3732436	0	0
FASYN-ELONG-PWY: fatty acid elongation -- saturated	0	113.953615	0	24.62293917	99.91055215	0	0	22.17478682	0	0	84.46487287	0	0	0	0	0	0	0	31.47869687	0	74.67711552	0	56.92524158	111.4546652	50.49242334	0	172.401093	0	98.8363	24.33199655	49.23815913	47.49960743	117.9348267	141.7454112	104.7234179	0	41.31073931	0	43.2404025	33.36311654	56.60298206	52.28807506	104.1901469	54.02124762	0	54.08844435	147.0070255	64.91810882	94.39490731
PWY-6606: guanosine nucleotides degradation II	35.89586275	98.09419756	19.17591126	24.9268273	103.9202866	30.80516681	21.8890276	25.24311228	21.278191	44.66958581	63.37044018	17.97166667	42.12026219	32.26830169	52.07574577	30.53620686	67.44500064	32.78638764	34.67499348	0	45.7105743	11.10063522	17.64532563	78.9138701	47.57947231	11.75819422	122.4866657	22.91179383	85.31020424	35.05533859	18.94545181	32.5793958	58.31615692	72.99293803	76.68722612	28.74474808	46.65788598	27.82469975	37.49677084	39.26044402	33.8920736	40.04587112	71.25119481	36.15595781	0	62.12233047	109.7541521	128.6181146	82.94435448
COLANSYN-PWY: colanic acid building blocks biosynthesis	0	123.4344894	25.48555052	0	116.2468832	0	0	19.18579501	54.6651181	0	108.2547016	33.37498136	0	0	0	0	0	0	0	0	104.3264936	0	47.17025891	116.6547144	83.90819306	0	146.9652733	0	129.2991201	80.81185383	66.41842496	47.64910485	173.0303365	153.7845159	80.75355623	0	21.21074869	32.164067	81.62385162	81.1578421	78.22998192	60.66209679	69.33758908	60.99974084	56.25601973	77.48367981	195.9305408	98.84941787	97.26292916
PRPP-PWY: superpathway of histidine, purine, and pyrimidine biosynthesis	0	0	0	0	94.11624456	0	0	0	91.26253671	0	77.46805245	0	0	0	0	0	0	97.1341642	52.26150335	0	152.8530861	0	0	282.5900517	142.6414979	46.01981518	198.91883	0	219.4641367	334.3189594	169.6508768	0	415.4309304	125.4194402	189.3199628	131.4966798	97.59979328	0	119.7938456	121.8158459	127.3455977	119.6768415	288.4771381	144.1717778	181.1840608	47.18597605	364.4788968	152.837514	183.140919
PWY-7560: methylerythritol phosphate pathway II	0	0	0	0	0	0	0	0	0	0	0	0	0	0	0	0	0	0	0	0	0	0	0	0	0	0	13.18159278	0	0	42.58129468	0	0	85.74184796	0	0	0	24.08431456	0	0	0	8.77627623	0	56.70639607	0	0	3.195096441	12.60791319	0	0
POLYAMSYN-PWY: superpathway of polyamine biosynthesis I	0	79.13231726	0	10.78684269	50.28976252	0	0	22.31566187	27.98130488	0	57.38439418	15.29490472	0	0	0	0	0	0	0	0	42.973091	13.01011645	0	67.44802504	15.64117732	16.6189945	120.019705	17.30077957	70.06180096	30.19198872	41.01379972	15.21780881	71.63295255	115.9096916	57.15969332	21.14632049	20.63590876	19.03617955	35.0429057	40.69336514	44.74116357	33.28583274	57.31490014	48.80749924	0	57.09901672	88.80151757	35.89276656	63.73187255
P124-PWY: Bifidobacterium shunt	52.02511591	50.2359707	36.62137376	0	54.17236368	0	0	31.78078361	0	55.52463624	42.63161624	0	46.66388784	31.94572437	79.89528225	29.92536713	130.522205	92.22052422	43.61395519	0	71.6902958	0	0	0	0	0	23.52272257	0	0	146.1870916	31.68307247	0	102.7720703	41.58659737	0	0	59.45912391	0	0	0	27.35013419	0	147.0104649	46.5633028	73.83306443	0	58.86903591	61.22712488	0
GLYCOLYSIS-TCA-GLYOX-BYPASS: superpathway of glycolysis, pyruvate dehydrogenase, TCA, and glyoxylate bypass	20.56455898	173.9465723	0	0	170.6117775	0	0	0	21.24343305	0	127.1959086	0	0	0	0	0	0	0	0	0	107.0884187	0	0	169.863782	52.81406498	32.65135011	242.4911536	52.866414	162.9359949	21.1392239	64.92886394	62.52102798	174.799617	239.6757516	168.931329	46.03400206	0	0	41.995855	87.38579169	30.96055288	48.27560573	96.65016068	87.61402799	0	66.01992712	201.309555	104.5280585	132.0965157
PWY-7115: C4 photosynthetic carbon assimilation cycle, NAD-ME type	18.81793938	70.82002757	0	0	49.30409404	0	0	0	0	19.52499014	36.00301096	0	0	0	0	0	0	0	55.49386524	0	27.83864348	0	17.86983895	47.08379621	19.97894662	0	51.96473987	18.97561517	43.43578878	59.89007275	0	0	126.6018437	85.43903686	58.15698574	0	26.16348672	0	17.94224642	23.8295993	18.99632328	21.17382606	101.0460877	42.73636809	33.64058659	29.74284026	100.5150734	29.1620307	44.1205721
PWY-5464: superpathway of cytosolic glycolysis (plants), pyruvate dehydrogenase and TCA cycle	0	94.67706274	0	0	99.83942294	0	0	14.31251414	0	0	78.86593812	0	0	0	0	0	0	0	0	0	68.44984746	0	25.15803846	65.19526961	23.21137305	28.74602629	164.7828253	0	48.18692599	45.25443697	36.72842578	0	115.7780589	154.7829837	122.5092022	0	0	0	22.26608942	47.85696623	25.50878761	39.61410492	60.16125156	48.36591992	0	45.85743172	131.5792085	45.00958954	73.49244327
FAO-PWY: fatty acid &beta;-oxidation I	20.63225665	134.4292583	0	0	148.2137034	0	0	22.05828442	13.02951871	0	117.7775107	9.719430594	0	0	0	15.19611437	0	0	20.51882878	0	70.131623	12.81329491	0	114.0005586	25.76086774	16.70077117	215.782452	13.12236994	119.4793162	19.82479164	35.51049611	31.45601704	107.2628665	167.7518991	92.97289303	8.89679237	0	21.6836172	33.8328748	43.95389883	18.18847641	21.49911784	71.92863892	40.08931583	0	57.52251635	164.8802813	84.80659215	112.8377098
PWY-6147: 6-hydroxymethyl-dihydropterin diphosphate biosynthesis I	0	51.00796517	8.725005913	0	56.15891969	0	0	18.39324234	0	12.6790124	40.35054946	0	19.43143118	0	39.85556506	0	108.2618619	31.02963045	0	0	35.73938305	0	22.46182851	80.30909825	30.07166004	30.32883766	109.2297942	0	52.23014333	19.63244582	50.27103635	19.15517701	98.26227183	63.48554186	53.63671843	35.29041798	37.99708144	12.20999475	51.60331019	19.01756198	53.34453893	0	33.83311519	22.36707583	0	9.871489176	71.53922516	41.85347439	68.67795913
PWY-7539: 6-hydroxymethyl-dihydropterin diphosphate biosynthesis III (Chlamydia)	0	51.18808284	8.211193853	0	55.81726349	0	0	16.65169929	0	12.30338163	40.04774598	0	18.72164047	0	38.48502101	0	103.2750049	29.95395425	0	0	34.81881396	0	21.980274	72.21777356	29.04050598	29.04003349	101.2005896	0	49.40396897	19.3686126	46.99001697	18.5728988	81.44231352	62.91002657	51.84211168	33.16190278	36.99147012	12.08901138	48.53300879	18.51080341	50.35692604	0	33.36293948	22.03296939	0	0	67.19283119	40.55954945	63.30153065
PWY-3781: aerobic respiration I (cytochrome c)	0	0	0	0	15.48723681	0	0	0	0	0	14.13761705	0	0	0	0	0	0	0	0	0	0	0	0	18.0871755	0	15.64335485	53.87967365	0	0	0	0	0	39.19696799	32.78626704	27.56472754	17.11806189	0	0	0	0	0	9.443063499	0	0	0	0	15.36613671	0	0
HISDEG-PWY: L-histidine degradation I	0	0	0	0	0	0	0	0	11.5704754	0	0	16.20824782	0	0	0	0	0	20.40604685	0	40.4030961	0	79.06106594	30.22929493	17.1341306	17.90467525	0	0	35.81680473	41.51094987	0	14.62908788	20.51813573	0	0	0	0	11.56891507	0	45.67771177	11.91268446	29.94575201	0	0	0	0	19.39415203	0	0	49.24240759
PWY-5345: superpathway of L-methionine biosynthesis (by sulfhydrylation)	0	151.0961214	0	0	156.3720402	16.62282892	0	30.31815207	0	0	126.6005506	0	0	0	0	0	0	0	0	0	89.23019021	17.93575963	28.8874331	163.8743029	35.21567443	34.40844334	191.358053	29.91097677	168.2627257	54.41785175	74.23309128	55.25443971	120.7928326	174.5805377	88.01175206	22.11571384	0	32.19029917	50.86030368	50.62612637	71.76411076	70.26995845	109.1744047	62.72292931	0	63.41669406	197.4634605	103.3880545	124.2270714
ARGININE-SYN4-PWY: L-ornithine de novo biosynthesis	0	83.67575577	18.1874991	22.69045814	83.60016287	0	0	13.97048505	35.34438968	0	65.59606219	17.20759798	24.81900787	0	25.76056818	0	21.58564404	17.10396441	0	19.63793755	21.08830184	15.27253327	0	77.72022375	29.03028962	35.14405247	114.3796887	19.10190707	66.05945651	33.7458059	34.29699472	24.79019561	58.72531504	97.57661504	67.98344117	17.25802618	18.62986388	0	20.07562924	24.00381923	28.84619062	23.19712136	56.50158021	25.54514929	0	26.61118804	83.15090759	58.8865616	68.78120253
PWY-7237: myo-, chiro- and scillo-inositol degradation	0	0	0	0	0	0	0	0	0	0	0	0	0	0	0	0	0	0	0	0	0	0	0	0	0	0	0	0	0	0	0	0	0	0	0	0	0	0	0	0	0	0	0	0	0	0	0	0	0
PWY0-781: aspartate superpathway	0	83.53874283	26.47424731	0	93.00765469	0	0	36.05724065	37.13771535	0	76.26958269	25.14403533	0	0	0	0	0	0	46.41026807	0	115.9893896	0	0	106.8785938	48.30674266	0	121.7567436	48.83232144	110.4209205	0	69.20389445	28.44546023	166.3464374	68.229266	76.26270738	0	0	44.59643232	0	43.72861642	45.65409456	30.65449448	114.7717528	67.7046856	0	48.0031039	148.0029089	88.67300325	97.06091231
PWY-7664: oleate biosynthesis IV (anaerobic)	0	107.2409347	0	21.96273249	94.40711584	0	0	19.82425229	0	0	79.41185051	0	0	0	0	0	0	0	28.5504913	0	67.81753358	0	51.52502014	104.1740797	45.63439732	0	167.5629251	0	93.10570498	21.60628667	44.98748826	43.23238408	112.4037468	135.5361678	99.37487658	0	37.30334967	0	39.19140669	30.05614897	51.59254964	47.47136463	95.79542899	49.20282227	0	50.26775853	140.4279745	59.80126808	90.14951752
PWY-5136: fatty acid &beta;-oxidation II (peroxisome)	17.76821605	122.0523863	0	0	135.3252672	0	0	17.75542807	10.64295252	0	106.5509994	8.695783052	0	0	0	12.40633653	0	0	18.63338014	0	60.11818477	9.61489101	0	104.1266149	25.77576607	15.75882022	181.1259834	11.60351939	109.5781227	18.52579154	26.09026673	22.50752761	95.33889956	141.3759361	84.31655554	0	0	17.6544731	31.29430554	42.10005058	10.86285892	19.03524757	62.68242543	36.43230667	0	51.33264009	149.1797346	74.06160266	99.31234738
GLCMANNANAUT-PWY: superpathway of N-acetylglucosamine, N-acetylmannosamine and N-acetylneuraminate degradation	0	68.06450543	0	0	69.38412365	0	0	12.62960207	0	0	61.37322778	0	0	0	0	0	21.72071779	0	0	0	54.93102915	0	6.159368518	61.7687156	30.62255147	0	100.919374	22.91258319	91.48712378	18.44444144	18.33742542	3.606616617	66.65327034	100.2613505	52.33636047	14.73966251	0	22.01140466	4.337485272	35.92747935	30.49794216	32.04187847	51.6612204	36.9727195	0	29.25894846	92.40130836	59.07075094	63.85675115
P4-PWY: superpathway of L-lysine, L-threonine and L-methionine biosynthesis I	0	78.92094754	27.62546619	0	88.21438073	0	0	37.46119802	35.18150977	0	72.07192164	24.06001729	0	0	0	0	0	0	44.64405338	0	112.3678955	0	0	102.4054144	46.13912952	0	115.5818451	46.60277162	104.7607347	0	66.61419176	27.07650385	189.4549889	64.67819378	72.53764495	0	0	42.45888509	0	41.39272757	43.56975999	28.92923834	109.6554711	78.80973857	0	46.64720105	142.2066124	96.69332499	92.19477618
PWY-6595: superpathway of guanosine nucleotides degradation (plants)	37.62881619	82.55093425	21.11363471	0	91.44135502	0	12.26970621	24.91465256	16.95067692	46.00128754	48.42234229	0	44.1285071	0	57.22560278	30.99316214	77.85679104	37.94082204	36.51885042	0	41.297772	0	0	0	0	0	0	0	0	18.93699611	0	0	51.803702	15.41212398	0	18.25332807	45.1603733	26.27074885	0	0	13.05157738	26.34214029	51.57079211	23.2112722	0	0	46.9243045	125.5128595	21.29388254
P164-PWY: purine nucleobases degradation I (anaerobic)	29.02572005	71.58073629	42.69605598	0	48.71062902	0	42.30571183	36.52535187	27.8918069	55.77210734	33.69729423	45.46110804	40.06027249	50.67485718	29.29378505	39.94562227	0	39.05168631	42.78153843	26.19345976	67.63573602	50.07962433	36.89369054	0	0	73.09470962	0	26.96525717	126.0095459	82.76686076	57.56941172	67.1814257	91.15337277	32.89224091	47.12783399	36.87267894	67.77776241	45.01875163	55.85205675	0	79.75656224	0	43.312722	41.61065261	38.82363799	123.4594318	81.76886949	53.44460885	86.53048919
PWY-7328: superpathway of UDP-glucose-derived O-antigen building blocks biosynthesis	0	61.29179347	0	0	85.90654919	0	0	0	0	0	86.95545695	27.15924968	0	0	0	0	0	0	0	0	67.46244819	0	0	90.77751438	37.318925	0	122.6944642	0	101.3077447	0	39.41373245	0	132.4927997	69.80122048	52.69073897	0	18.0827578	0	39.80781949	59.90707915	49.3279685	32.64405352	35.09182772	24.56614974	0	56.19129287	137.9293941	53.41497343	79.39691407
PWY-5723: Rubisco shunt	0	105.9776723	0	0	137.411705	0	0	26.13956006	34.14829359	0	93.34933262	0	0	0	0	0	0	0	0	0	58.5171352	0	0	123.1876659	57.64047193	25.57563627	225.7395857	47.57418789	131.9634087	30.2997719	71.40640642	31.29427666	165.3700553	204.2322324	126.7255923	0	0	25.59941299	40.94508417	53.89534933	65.11679035	57.57718152	81.5720741	70.28590452	0	78.44735432	155.8263016	85.26804807	121.6709372
PWY-6282: palmitoleate biosynthesis I (from (5Z)-dodec-5-enoate)	0	103.035291	0	19.15299959	88.66080605	0	0	17.87799794	0	0	75.60232305	0	0	0	0	0	0	0	25.42803171	0	60.45953107	0	45.51364466	95.19355354	40.31782535	0	157.6564691	0	85.8473465	18.76296589	39.88229048	38.86447704	102.6921669	131.4290336	91.02197297	0	32.96913559	0	35.04385103	26.40283214	45.94905055	41.98482224	86.60159186	44.04421963	0	45.87193573	128.8908224	54.29674808	83.77158857
PWY0-862: (5Z)-dodec-5-enoate biosynthesis	0	99.43131682	0	19.19734834	87.94780302	0	0	17.36937341	0	0	73.54547597	0	0	0	0	0	0	0	25.40013561	0	60.41783532	0	45.73956592	95.82770495	40.44584426	0	161.519212	0	86.42444208	18.79850165	40.34372183	38.60783361	105.7885141	128.0566996	93.03915563	0	33.03106731	0	34.84138211	26.54760155	46.14614325	42.27850862	86.50261144	43.97323217	0	45.94087836	132.5203425	54.11422854	85.04941314
PWY-7323: superpathway of GDP-mannose-derived O-antigen building blocks biosynthesis	0	67.1775489	16.215451	0	76.03214083	0	0	11.79909545	35.47869677	0	80.62784559	16.53644275	0	0	0	0	0	0	0	0	68.36706863	0	29.67881705	57.49689446	54.39255199	0	87.64181513	0	71.11915113	51.4435269	42.6353923	30.46802361	81.46335346	110.1924834	52.78263354	0	0	20.45612441	55.23574978	43.3982695	49.78067525	39.33621072	44.75848052	40.4354986	35.83031513	57.14011232	137.2658528	66.74475197	60.17513897
PWYG-321: mycolate biosynthesis	0	103.4218364	0	22.32449913	94.03402708	0	0	20.09089652	0	0	77.49434474	0	0	0	0	0	0	0	29.67085977	0	68.30867738	0	0	103.4396664	45.26993585	0	165.6046983	0	82.55670675	22.08010738	45.90713259	43.87260443	110.5471225	129.9865809	98.65091962	0	37.44206668	0	39.1818383	29.96322298	50.7983848	47.95016805	90.63052845	48.31008672	0	0	135.9737386	58.50224778	91.23593406
PWY-5675: nitrate reduction V (assimilatory)	10.60721646	147.4287253	0	0	127.5957442	0	0	27.28924712	30.96509639	0	89.18324632	0	0	0	0	0	0	0	0	0	63.56487315	0	8.466733014	120.2138416	39.59345494	0	208.9951956	14.33751183	97.63817636	14.56162975	56.45267484	34.79440539	113.6986911	190.4581025	109.3367006	15.12276988	14.25462611	18.73973108	40.93146841	44.80485571	36.78874851	37.48535629	69.31694882	65.62946224	10.61177128	55.21670646	142.3902642	72.1849815	143.8681372
PPGPPMET-PWY: ppGpp biosynthesis	0	22.09017533	0	0	24.87534148	0	0	0	0	0	15.10115808	0	0	0	0	0	52.54343348	0	0	0	9.139654702	13.54110729	0	20.42877912	0	0	76.98257192	0	19.30376696	0	11.73985325	6.102628137	9.988743925	55.0892282	15.41342277	0	0	8.309788519	6.424988157	10.92757564	0	2.47386142	14.54854358	13.82145972	70.4325786	8.648268121	45.16617577	11.37065748	23.60043668
PWY-6270: isoprene biosynthesis I	0	0	0	0	0	0	0	0	0	0	0	0	0	0	0	0	0	0	0	0	0	0	0	0	0	0	5.433352978	0	0	47.80891165	0	0	62.27332287	0	0	0	27.16627169	0	0	0	9.965275805	0	53.85564329	0	0	0	5.172346328	0	0
SULFATE-CYS-PWY: superpathway of sulfate assimilation and cysteine biosynthesis	22.8964016	132.3582418	0	0	137.8549302	12.56949304	0	20.2637107	0	0	99.85344813	0	0	0	0	0	0	0	0	0	66.22146756	0	22.81511494	130.2683418	27.26732056	21.57860518	184.0733667	23.66467121	135.3779125	41.54634696	53.14803307	31.96560897	95.32182142	163.0638682	71.07837349	14.68525668	0	25.30860416	42.55939101	41.50170327	55.64267423	43.18399536	80.98238561	47.64546647	0	52.2331712	153.0860852	71.77652238	109.8362951
PWY-5989: stearate biosynthesis II (bacteria and plants)	0	96.68357798	0	0	85.731783	0	0	15.15061226	0	0	73.59256701	0	0	0	0	0	0	0	21.7650027	0	51.90025728	0	0	85.35621398	33.80886553	0	156.1827278	0	79.76184257	17.21717913	34.23251171	25.9127425	93.66729902	121.5036341	79.30200861	0	0	0	30.40391997	24.9090903	34.93982265	33.34804566	69.93722594	36.52022957	0	42.2500634	118.2190258	49.16221424	79.69712996
PWY66-389: phytol degradation	0	26.58271887	0	0	25.75258544	0	0	19.24325913	0	0	11.58535755	0	0	0	0	0	0	0	0	0	1.188329561	0	0	10.66543757	6.627701595	0	17.5518351	10.31906878	16.79284755	2.54000437	4.355713416	0	11.55257733	27.95178431	22.79507885	0	0	0	7.014071908	8.718306453	5.662913329	3.083874655	16.80256292	3.541162022	0	5.220222889	14.77601546	9.785421365	15.62301415
PWY-5971: palmitate biosynthesis II (bacteria and plants)	0	112.8176449	0	0	99.96019794	0	0	0	0	0	85.05598618	0	0	0	0	0	0	0	34.68964622	0	78.42708194	0	0	113.4117348	55.49058747	0	169.9297404	0	101.2381856	0	49.22969627	0	119.3717772	138.9270831	102.2482141	0	0	0	45.23604295	37.13138665	57.97509894	54.42234101	101.9856765	56.43310005	0	0	148.5205357	66.9346101	96.64784761
PWY-7388: octanoyl-[acyl-carrier protein] biosynthesis (mitochondria, yeast)	0	87.80777271	0	15.02395008	75.98581797	0	0	14.74090938	0	0	65.63400611	0	0	0	0	0	0	0	25.30869393	0	50.40679028	0	37.97152013	84.65578975	33.26402912	0	143.9421014	0	79.52473726	15.0106765	33.99337642	32.18703438	97.07612391	126.9944728	85.38607379	0	27.19879909	0	28.80708777	21.26743373	38.00297552	34.74274489	72.87240089	35.04616039	0	37.08414114	124.9626858	44.58759297	76.63673476
FASYN-INITIAL-PWY: superpathway of fatty acid biosynthesis initiation (E. coli)	0	74.9265739	0	15.41644278	69.33216281	0	0	15.53888649	0	0	57.59069531	0	0	0	0	0	0	0	22.16093435	0	51.89328221	0	40.15124325	80.76358655	34.54577651	0	123.3668023	0	75.83169039	15.92005529	34.58081394	32.76199665	97.85191005	116.0744888	84.02238057	0	26.67316122	0	29.48397357	21.54986372	38.72853732	35.14003516	74.7185693	29.9299403	0	30.51507576	125.6853029	40.74731144	69.45800101
PWY-6859: all-trans-farnesol biosynthesis	15.18325895	13.7466378	0	0	31.24410154	0	0	13.64149692	0	16.05065477	6.668332498	0	12.0486966	0	100.2456979	10.55652977	73.81135358	29.52377923	9.207372074	0	19.47256218	40.61983473	0	10.72872766	5.501798949	0	43.02973444	0	46.19243975	26.58135075	15.15245305	0	83.36218353	17.93260207	11.3596584	0	23.21217266	0	5.170578413	19.60106997	30.96206814	0	21.90205258	4.076336886	0	9.56129045	98.08964844	39.90083306	10.31727312
PWY-6895: superpathway of thiamin diphosphate biosynthesis II	0	53.93079813	0	0	82.29331742	0	0	0	30.92029223	0	51.0130063	0	0	0	0	0	0	0	0	0	61.49380769	0	0	74.82625444	23.99193289	0	121.2004663	38.67029333	92.78711667	29.23508183	20.85382567	34.1037801	88.53541557	86.91628557	71.5469953	0	0	0	18.4296785	0	16.87464162	27.27513599	99.76216936	36.64817226	0	25.63267684	85.42297388	29.63672968	54.20987436
TCA-GLYOX-BYPASS: superpathway of glyoxylate bypass and TCA	11.0609061	112.975668	0	0	104.0778148	0	0	0	11.1005507	0	78.0764046	0	0	0	0	0	0	0	0	0	64.47889104	0	0	104.4835443	29.44402373	25.41186116	158.2014844	29.20051171	103.3564021	11.06512795	38.35792776	36.32886198	115.8597441	175.8110928	113.7515059	26.82607721	0	0	23.20773895	51.76317673	16.56352736	26.60444786	57.52850034	53.58431348	0	40.07769929	125.4318275	60.82029672	80.84406614
PWY-922: mevalonate pathway I	20.22578388	13.81167156	0	0	0	0	12.84376426	34.40875279	0	23.21743376	0	0	77.89632205	48.32761766	87.23144214	26.71122401	85.56544421	38.9471562	18.10907744	0	60.05289938	67.22941531	0	57.95822597	42.48619942	0	0	0	37.30755039	40.20783959	35.58980811	26.68103738	81.25161778	0	37.63873099	22.77254018	23.52334723	11.0975937	26.66842055	0	38.91192943	0	35.4379474	0	0	0	91.01479203	46.10048797	0
PWY-5101: L-isoleucine biosynthesis II	0	0	32.16667294	0	0	27.91953976	28.1724368	62.67261139	0	0	0	0	0	47.25948619	0	0	0	46.05765115	0	0	0	0	0	0	0	0	0	0	0	0	0	0	0	0	0	0	20.820566	0	58.67243655	0	0	0	0	0	0	0	0	0	44.71985846
CITRULBIO-PWY: L-citrulline biosynthesis	0	125.0955799	0	0	127.1806763	0	0	0	51.66671883	0	97.88342232	0	0	0	0	0	0	0	0	0	31.24704247	22.42425997	0	111.403767	41.75971149	50.77123216	166.0379078	28.11013148	95.31402187	0	49.35878357	36.2906966	85.67003923	140.0019634	97.63596955	0	0	0	29.7223189	34.73911027	42.33918279	34.28224269	82.05517357	37.81609325	0	38.57880249	118.9004476	86.7974552	100.0205303
POLYISOPRENSYN-PWY: polyisoprenoid biosynthesis (E. coli)	12.95726332	72.47242005	0	0	72.95447584	0	0	16.3419885	11.13262519	12.85898281	31.1782674	0	0	0	36.14934636	0	61.89407821	0	8.240254964	0	28.6488095	0	0	59.14822649	21.48263402	0	79.62312162	0	50.08588908	25.94899446	18.69415356	0	82.75633443	79.14837567	55.91670068	0	0	0	27.43692182	19.03543402	26.073295	18.53050432	38.68901808	22.21732933	0	26.74912271	98.45224775	60.41634394	57.5592992
PWY-6891: thiazole biosynthesis II (Bacillus)	0	127.1872041	0	0	107.5197853	0	0	15.7650192	24.63540527	25.78865204	71.54683388	0	0	0	0	0	0	0	0	0	42.77990555	15.46109749	0	92.75240658	53.0462749	0	151.7688158	16.51614684	112.4496524	16.07184321	55.45000648	25.44026251	99.91007371	154.0099437	105.6979454	0	0	0	72.27114023	21.39690659	23.02848558	18.75985243	68.24649947	58.72256817	0	13.5467751	107.9508351	66.40982174	74.81210053
GLYOXYLATE-BYPASS: glyoxylate cycle	10.70637067	98.33596492	0	0	84.22767472	0	0	7.774574476	6.696447153	0	65.29210906	0	0	0	0	0	0	0	0	0	58.36153682	13.70794206	11.50882703	86.69555944	35.10153084	21.23235362	163.7698637	16.93463653	90.30642844	15.48300255	34.88380788	25.19911689	98.08068944	166.4799224	90.5548293	18.34833302	0	15.40709546	18.70734648	42.1559632	11.29383041	18.3413397	52.08811634	35.84666506	0	39.26473188	105.238384	47.28356199	74.37548497
PWY-1861: formaldehyde assimilation II (RuMP Cycle)	77.77926369	45.69324712	43.0455432	0	72.00414991	66.21288544	0	70.76190897	30.05903254	52.29723599	71.65232638	64.65388964	37.92034644	0	75.68016506	30.83300284	58.30826012	58.15151394	64.27663667	0	42.83958704	78.22735446	51.9646338	92.07080718	0	66.17975285	100.3896469	0	36.72992917	57.87709575	0	0	90.6270702	74.82532422	76.55979859	34.28139499	79.86123364	38.88572755	73.85176937	64.93176744	66.35323124	69.07568176	0	65.08591538	43.28557093	28.6986009	0	107.1279863	100.0603646
P105-PWY: TCA cycle IV (2-oxoglutarate decarboxylase)	0	97.77031263	0	0	78.91770056	0	0	0	0	0	61.27310749	0	0	0	0	0	0	0	0	0	62.5530143	0	0	80.11991989	49.27099624	33.56076727	141.0981056	0	41.16335236	0	34.89765111	15.60152291	97.81787668	158.1455073	98.95725207	29.5255729	0	0	16.84402535	41.07523348	0	33.71806261	56.90050089	44.46216184	0	36.69540701	110.7638825	36.14240746	59.93460416
PWY-6803: phosphatidylcholine acyl editing	0	70.20061325	0	0	90.43799077	0	0	0	10.90334178	0	47.12256948	0	0	0	0	0	0	0	0	0	38.28811324	0	0	80.74542228	18.64937506	0	160.2135564	11.38094591	69.05587367	18.16164452	29.76638088	17.07462414	72.69766444	100.9447179	44.21364863	0	13.01114017	14.53704527	28.94494479	40.59576188	23.00088837	14.04010121	37.75550802	33.1331322	0	42.48700899	88.21007719	39.35280656	91.21382514
P122-PWY: heterolactic fermentation	26.73496397	41.57383151	20.89841806	0	46.65781463	0	0	24.05825179	0	29.29157195	34.36748938	0	28.63749277	16.57458489	54.67133424	0	118.6159729	58.76939992	33.72016752	0	52.28325789	0	0	21.17185602	0	0	20.15734486	0	9.31420672	72.76369832	21.60640936	0	78.04704606	35.39666209	10.9579776	0	42.78470241	0	7.366995008	5.326763065	18.998896	0	82.66096523	32.17137988	15.46095212	0	47.64295982	50.83375696	8.100158441
PWY-7254: TCA cycle VII (acetate-producers)	12.32842469	91.17139204	0	0	75.88142699	0	0	0	0	0	58.51527646	0	0	0	0	0	0	0	0	0	56.63165661	0	0	71.35854338	17.07349106	17.84489815	126.1303993	47.54086072	30.02168697	8.731292241	31.59053566	10.689676	85.06321735	124.7884381	93.40060129	15.80792641	0	0	16.7135713	39.21163472	16.32096634	32.35604935	43.47493775	40.36358527	0	34.35137727	106.1842317	29.66644919	54.81488687
PWY-5083: NAD/NADH phosphorylation and dephosphorylation	0	94.80035654	0	0	89.52953848	19.61969882	0	12.6837701	50.29548041	0	50.49130165	9.788654013	0	0	0	0	0	0	0	0	39.6347711	5.560138263	0	58.17202399	10.41135444	15.96566634	101.565379	14.65066491	107.4738595	9.148208838	33.67211667	14.1063752	68.57376284	92.43802803	79.81994694	12.37559612	0	20.26777712	37.64403203	18.69878591	48.44084192	15.96510902	53.46680305	55.50307625	0	21.02115958	82.87539049	48.56188507	65.52447697
PWY-561: superpathway of glyoxylate cycle and fatty acid degradation	0	104.8800181	0	0	92.06170972	0	0	0	0	0	71.64963959	0	0	0	0	0	0	0	0	0	61.06645216	0	0	86.55763822	36.52442692	21.20637856	161.0331963	0	47.58011318	0	32.20648247	15.62565921	98.3899415	149.6115422	94.50610491	0	0	0	18.99320716	41.4133722	0	20.50902548	56.61014586	40.02111387	0	39.79893448	124.5923649	41.67027088	71.62812497
PWY-7282: 4-amino-2-methyl-5-phosphomethylpyrimidine biosynthesis (yeast)	0	123.8409981	0	0	112.3378666	0	0	0	18.92082215	0	81.51606219	0	0	0	0	0	0	0	0	0	26.05937644	0	0	92.6990652	24.49530382	0	109.9651967	32.81055437	97.83166989	30.26467846	0	22.21195482	131.272074	93.34959752	83.06635908	0	0	24.05565521	33.53925934	0	0	0	38.42473002	41.87337145	0	27.5261024	109.9417295	60.7273384	68.33966754
PWY-6628: superpathway of L-phenylalanine biosynthesis	0	47.20834463	0	0	53.0819282	0	0	0	0	0	38.18821758	0	0	0	0	0	0	0	28.26917554	0	75.43985042	0	0	51.7165722	39.38208846	0	81.35152641	0	54.17597044	32.00429138	0	29.1640799	150.6116058	80.60550656	39.80277212	29.84378232	0	0	13.82837115	22.15720269	0	0	38.42589072	23.9959691	0	25.231106	134.0344355	32.94511868	37.12213224
PWY-6113: superpathway of mycolate biosynthesis	0	83.41989639	0	0	75.14242404	0	0	0	0	0	65.92854502	0	0	0	0	0	0	0	32.03397869	0	59.60856156	0	0	84.49264911	48.41834665	0	128.4301306	0	79.90060757	0	32.17165576	0	93.64014947	107.1545904	70.20691639	0	0	0	33.82702585	33.09249921	40.50170483	39.31824243	64.73882472	40.893701	0	0	117.0609301	49.35340196	80.57226301
PWY-6519: 8-amino-7-oxononanoate biosynthesis I	0	81.65277101	0	0	79.34416763	0	0	0	0	0	52.60388072	0	0	0	0	0	0	0	0	0	43.41708687	0	19.58724614	77.17425956	28.60476397	0	137.9106932	0	82.84596539	14.40859289	27.2056374	32.99252747	84.74273559	123.850545	84.62066068	0	29.36207875	0	31.06954252	24.80634386	31.4821519	21.49500189	57.95185301	32.79866666	0	30.99280821	114.1972772	44.10615542	79.51934207
PWY-5910: superpathway of geranylgeranyldiphosphate biosynthesis I (via mevalonate)	17.10219249	0	0	0	0	0	0	18.4201154	0	19.17705838	0	0	20.01477566	0	90.20233903	15.29878098	77.36232406	34.00532648	12.17119057	0	24.29425024	57.60367425	0	0	0	0	0	0	39.27955257	44.16967526	21.44685677	0	83.5704751	0	0	0	21.75689912	0	0	0	34.98091039	0	23.47838423	0	0	0	90.13848085	39.96503949	0
SO4ASSIM-PWY: sulfate reduction I (assimilatory)	11.8378595	99.87210495	0	0	102.894538	6.668411983	0	12.70574998	0	0	86.736766	0	0	0	0	0	0	0	0	0	40.17239429	6.904487917	11.30968573	96.79288954	13.95178974	14.11464821	132.1489821	11.76409461	94.46141772	21.68347319	33.97383728	24.28022757	55.17493678	119.7535407	39.63408717	8.585810568	0	13.54146462	22.64492433	22.73262592	33.20054959	32.58354402	48.89587577	29.8550058	0	31.68363803	102.9256227	56.13888576	70.56735843
GALACTARDEG-PWY: D-galactarate degradation I	0	118.3800147	0	0	109.0744403	0	0	0	17.38142457	0	74.87763329	0	0	0	0	0	0	0	0	0	35.64031383	0	0	84.85813341	26.05065469	0	168.3213745	17.94134206	47.80083927	0	27.52896724	11.99130502	74.16522217	129.0627736	55.17983899	0	0	0	21.85759127	42.48316835	13.20530176	26.82950728	55.94103019	35.52094462	0	51.52732652	129.285594	56.646	65.41628743
GLUCARGALACTSUPER-PWY: superpathway of D-glucarate and D-galactarate degradation	0	118.3800147	0	0	109.0744403	0	0	0	17.38142457	0	74.87763329	0	0	0	0	0	0	0	0	0	35.64031383	0	0	84.85813341	26.05065469	0	168.3213745	17.94134206	47.80083927	0	27.52896724	11.99130502	74.16522217	129.0627736	55.17983899	0	0	0	21.85759127	42.48316835	13.20530176	26.82950728	55.94103019	35.52094462	0	51.52732652	129.285594	56.646	65.41628743
PWY-5173: superpathway of acetyl-CoA biosynthesis	0	71.209538	0	0	78.92513734	0	0	6.468891987	18.29622038	0	65.27158753	0	0	0	0	0	0	0	0	0	39.65326379	0	10.02616249	32.88865871	11.10445926	11.94058735	123.9009021	0	59.7297209	25.95057949	20.37070375	0	74.57289907	105.7851958	87.00780621	0	0	0	16.35712806	29.0805816	14.01072678	18.99174413	31.57776952	27.52598067	0	30.68172445	86.90458182	38.75103117	52.60000567
PWY0-1261: anhydromuropeptides recycling	0	58.60742206	0	0	60.76459961	0	0	0	0	0	28.55421129	0	0	0	0	0	0	0	0	0	35.56165411	0	0	46.45834086	31.36546125	0	88.13154664	0	59.04975444	69.47234633	22.7882103	20.33707092	128.7119924	81.96400512	71.12129951	0	0	0	31.12888379	0	0	0	118.4915396	51.3239888	0	25.7323359	74.7536035	42.74009057	32.85351634
BIOTIN-BIOSYNTHESIS-PWY: biotin biosynthesis I	0	75.75374294	0	0	74.97952917	0	0	0	0	0	52.62427543	0	0	0	0	0	0	0	0	0	37.97987629	0	0	74.31438193	23.17020695	0	125.2250124	0	78.91091157	16.06593203	27.2822254	20.81139214	76.95207273	105.7220814	76.67689266	0	0	0	22.15610253	24.13596082	0	22.01157161	59.70335907	30.91000447	0	30.19508942	97.80410813	41.52186471	58.57733335
PWY-821: superpathway of sulfur amino acid biosynthesis (Saccharomyces cerevisiae)	0	69.98449116	0	0	91.08023026	0	0	14.45066845	0	0	82.02543451	0	0	0	0	0	0	0	0	0	42.6271719	0	0	92.43890475	0	0	114.436027	0	63.35345212	20.43030152	42.11119138	22.82886625	67.83725164	112.5028939	49.93599347	15.39976483	0	15.35749907	29.56151581	0	22.98148844	36.55054665	51.24180017	36.27474162	0	26.59815543	123.0783528	60.79352888	85.64092382
GLUCOSE1PMETAB-PWY: glucose and glucose-1-phosphate degradation	0	99.57232899	0	0	79.43036677	0	0	0	7.023621038	0	73.91742806	0	0	0	0	0	0	0	0	0	54.53983111	0	0	73.31418016	30.04361468	0	124.3065278	0	84.13828162	13.77354263	31.87023053	9.295992575	108.4301209	102.770137	43.032413	0	14.46837136	0	31.75546263	49.7453704	40.06848273	26.41104638	28.40248895	19.82305582	0	47.01887829	114.2718532	43.08531854	63.86031584
PWY-5121: superpathway of geranylgeranyl diphosphate biosynthesis II (via MEP)	0	0	0	0	0	0	0	0	0	0	0	0	0	0	0	0	0	0	0	0	0	0	0	0	0	0	5.50317201	0	0	51.52657264	0	0	79.8215903	0	0	0	26.72869241	0	0	0	16.11790593	0	38.24102307	0	0	0	10.15541946	0	0
ORNDEG-PWY: superpathway of ornithine degradation	0	119.4424801	0	0	99.09664015	0	0	0	26.17338662	0	89.76175515	0	0	0	0	0	0	0	0	0	35.17961263	0	0	94.41354162	30.93183731	0	112.9354876	0	60.10611612	0	28.07473006	0	84.52196579	128.0253763	60.84808001	0	0	19.07708187	44.8948176	38.34960398	26.68619463	31.70113415	55.48358294	42.75947301	0	47.0704798	100.8560366	46.18851985	77.15767169
PYRIDNUCSAL-PWY: NAD salvage pathway I	0	58.39969887	0	0	63.59526694	0	0	0	15.16818325	0	63.40705292	0	0	0	0	0	0	0	0	0	30.30141276	0	0	68.96608201	22.92692533	0	94.34397392	0	89.74024731	0	40.62765849	30.25977887	81.09487513	62.7568862	71.12957815	0	0	16.92900772	31.4645308	26.35136444	0	18.78639831	32.89884561	30.45153761	0	26.20414177	96.19671354	39.51174143	66.77097038
METH-ACETATE-PWY: methanogenesis from acetate	0	0	0	0	0	0	0	0	0	0	0	0	0	0	0	0	0	0	0	0	0	0	0	0	0	0	0	25.94407356	0	0	0	0	0	0	0	0	0	0	0	0	0	0	0	0	0	0	0	0	0
FUCCAT-PWY: fucose degradation	0	89.47837968	0	0	77.86970146	0	0	8.378579922	13.70955314	0	56.59172198	0	0	0	0	0	0	0	0	0	37.35713788	13.1150746	0	77.59689499	23.74438913	8.050290388	100.1774807	6.750411269	70.66984934	0	26.30258595	9.495569838	71.37319473	102.5496485	68.69976963	9.450325933	0	8.336662302	21.24870771	46.29814974	21.44045786	26.11634853	55.35233032	21.98059808	0	28.19237984	93.39794421	36.88266095	71.84305705
POLYAMINSYN3-PWY: superpathway of polyamine biosynthesis II	0	0	0	0	0	0	0	0	0	0	0	0	0	0	0	0	0	0	0	0	0	0	0	0	0	0	0	0	0	0	0	0	0	0	0	0	0	0	0	0	0	0	0	0	0	0	0	0	0
PWY-6629: superpathway of L-tryptophan biosynthesis	0	0	0	0	0	0	0	0	0	0	0	0	0	0	0	0	0	0	0	0	0	0	0	85.60344991	42.25165142	0	71.32105677	0	0	57.45796542	0	0	160.5530766	34.47677212	86.37633924	36.07511751	0	0	0	46.25223289	44.89203562	0	73.96712212	31.1700704	0	0	115.5612218	0	0
PWY-5189: tetrapyrrole biosynthesis II (from glycine)	0	57.91908326	0	0	43.76687368	0	0	0	0	0	41.36674573	0	0	0	0	0	0	0	0	0	13.35365097	0	0	42.13890728	29.72808791	0	87.31397109	0	65.15431836	16.15607936	16.71644041	16.38476205	74.02223615	94.99129203	58.32421231	16.00557203	0	9.126888284	12.58101621	16.03409773	0	11.55168784	17.73613587	25.68715622	0	20.01438313	67.02841141	31.25480154	45.54521488
ENTBACSYN-PWY: enterobactin biosynthesis	0	112.5303889	0	0	100.2925663	0	0	0	0	0	55.2321002	0	0	0	0	0	0	0	0	0	59.26010132	0	0	60.5614278	15.17219935	0	89.03609342	0	74.42486197	0	38.07697708	0	73.62890708	67.20434292	53.54261354	0	0	0	0	18.6350503	29.69861219	27.31644259	43.13548719	32.08306145	0	43.21603976	56.41750254	65.50309926	66.93063203
PWY-5030: L-histidine degradation III	0	0	0	0	0	0	0	0	0	0	0	0	0	0	0	0	0	0	0	0	0	0	0	0	0	0	0	0	0	0	0	0	0	0	0	0	0	0	0	0	0	0	0	0	0	0	0	0	0
PWY-2723: trehalose degradation V	0	88.05666422	0	0	71.04194039	0	0	0	0	0	65.77881894	0	0	0	0	0	0	0	0	0	52.88084293	0	0	70.58655609	29.19815253	0	111.1592307	0	78.40797687	0	30.70183868	0	100.8789285	95.45871546	41.25997424	0	13.7818244	0	30.46067829	43.89970176	37.99020091	24.49374666	27.79658104	18.23921976	0	42.91349488	108.3230308	39.16863761	60.61998978
GLUCARDEG-PWY: D-glucarate degradation I	0	82.1481706	0	0	83.89435392	0	0	0	13.74991029	0	63.30456515	0	0	0	0	0	0	0	0	0	34.76032608	0	0	57.53821268	19.98784742	6.978852752	124.8687947	11.76862853	43.59827227	0	26.90780041	11.61747653	49.82280449	107.275843	47.15241027	0	7.194244604	0	16.4438646	32.0402785	11.93740813	24.60220222	45.38046495	33.78723379	0	29.62673524	100.1251938	49.38112172	56.60995372
FUC-RHAMCAT-PWY: superpathway of fucose and rhamnose degradation	0	81.72504939	0	0	71.50990057	0	0	11.48057574	0	0	56.75612773	0	0	0	0	0	0	0	0	0	33.94621969	0	0	55.43282123	28.06287803	0	102.7842375	0	54.1784951	0	0	0	66.18404316	91.08999371	59.35231844	0	0	0	26.42709908	49.34979222	14.60177267	23.18352452	51.91910456	30.37140439	0	33.74402671	89.11291574	33.36173417	49.93824425
COBALSYN-PWY: adenosylcobalamin salvage from cobinamide I	0	0	0	9.200820533	0	0	0	0	0	0	0	0	0	0	0	0	0	0	0	0	30.74844648	0	0	41.15078797	9.466252814	10.01280968	82.0073049	24.23223812	41.67388416	34.36325	0	0	55.41616299	54.88514117	48.60955753	26.09648615	25.31744207	21.82753163	26.67955246	17.77173172	29.6097845	21.74765564	31.30139682	26.74711587	0	28.40781026	61.69129814	35.2887303	35.72261098
PYRIDOXSYN-PWY: pyridoxal 5'-phosphate biosynthesis I	0	56.02511414	0	0	53.66816731	0	0	0	0	0	40.8773173	0	0	0	0	0	0	0	0	0	20.86240802	0	0	47.25504455	20.47655061	0	85.463606	13.94500703	78.10857024	12.36901601	17.749507	11.86023419	68.81526211	83.76455178	43.69434179	0	0	0	12.72074673	18.62770724	15.03385435	18.98865182	60.82892871	27.83913169	11.74145632	28.11163068	70.09701551	46.65780064	36.41243729
HEMESYN2-PWY: heme biosynthesis II (anaerobic)	0	47.74675061	0	0	36.50156884	0	0	0	5.387243897	0	43.96297344	0	0	0	0	0	0	0	0	0	27.8324009	0	0	31.97723357	4.00896973	0	92.04906685	0	48.23808394	0	12.77970781	0	51.26289135	71.76882936	37.27491115	0	0	13.11561729	9.60027915	18.06278097	11.33967178	8.197594784	18.45580497	12.61938459	0	11.78898912	41.11765035	7.258855943	29.87053728
NAGLIPASYN-PWY: lipid IVA biosynthesis	0	31.63130757	0	0	31.74196594	0	0	0	12.63536896	0	19.40631364	0	0	0	0	0	0	0	0	0	0	0	0	31.58595652	0	0	70.05300182	0	15.001523	0	10.01889608	0	24.60367647	35.14952046	19.45862874	0	0	0	9.169955945	0	0	0	20.37877681	9.764205544	0	0	38.98758199	12.55274666	19.79572687
PWY-6731: starch degradation III	0	80.60635485	0	0	58.76897493	0	0	0	0	0	56.71187781	14.1280496	0	0	0	0	0	0	0	0	47.2503933	0	0	47.64889358	27.97604035	0	86.41430228	0	63.09032072	0	10.14115299	0	74.88204916	87.32481957	44.69330481	0	12.40749569	0	20.90892463	26.81552865	15.90675564	23.19203781	29.26936687	20.29444826	0	23.64481518	104.692148	30.18010025	64.79233182
PWY-6284: superpathway of unsaturated fatty acids biosynthesis (E. coli)	0	43.28951246	0	0	38.92492587	0	0	0	0	0	36.64696246	0	0	0	0	0	0	0	26.96607533	0	30.11836554	0	0	44.61569469	35.96932919	0	65.37115616	0	45.12726491	0	13.84692228	0	47.66159545	55.48246374	32.32186816	0	0	0	16.70254397	24.53413822	18.91287832	18.92313075	25.65433003	21.83664769	0	0	60.39902656	25.35981193	49.51071193
PWY-5838: superpathway of menaquinol-8 biosynthesis I	0	59.13601502	0	0	60.31371646	0	0	0	0	0	47.38040239	0	0	0	0	0	0	0	0	0	0	0	0	46.18865662	16.83076729	0	101.9434439	0	57.96509129	0	24.09862278	11.94000693	69.05923012	88.10817616	54.08537907	0	0	0	19.11829845	18.55360114	25.25275887	19.77828661	42.39194937	21.27663028	0	25.65376058	79.24591998	20.47328063	49.7473395
PWY-6531: mannitol cycle	14.16152718	54.51554009	0	0	56.73436199	0	0	12.03119245	11.85376296	0	33.54883936	0	0	0	0	0	0	0	0	0	38.96549273	0	0	34.88982906	20.29815856	0	71.72488511	0	40.691855	0	32.01288004	20.54697699	50.13334871	79.25937846	43.11767952	15.01860603	9.230115163	0	12.07154312	29.3001714	20.32241911	11.64803646	30.44443254	14.84786468	0	25.15977773	67.1961174	31.56290492	57.77553983
PWY-7392: taxadiene biosynthesis (engineered)	0	0	0	0	0	0	0	0	0	0	0	0	0	0	0	0	0	0	0	0	0	0	0	0	0	0	0	0	0	42.31340613	0	0	59.70372209	0	0	0	22.49805549	0	0	0	10.35848301	0	29.57106019	0	0	0	5.749705089	0	0
PWY-5897: superpathway of menaquinol-11 biosynthesis	0	57.83845792	0	0	59.68870299	0	0	0	0	0	46.14418481	0	0	0	0	0	0	0	0	0	0	0	0	45.6954507	16.35146482	0	100.0148282	0	57.07065014	0	24.1367078	11.67047036	67.21019573	86.44768391	53.210921	0	0	0	18.61237948	18.28470157	25.92626236	19.20473596	42.26232406	20.99927046	0	25.01345465	77.98621958	19.87962266	47.3796874
PWY-5898: superpathway of menaquinol-12 biosynthesis	0	57.83845792	0	0	59.68870299	0	0	0	0	0	46.14418481	0	0	0	0	0	0	0	0	0	0	0	0	45.6954507	16.35146482	0	100.0148282	0	57.07065014	0	24.1367078	11.67047036	67.21019573	86.44768391	53.210921	0	0	0	18.61237948	18.28470157	25.92626236	19.20473596	42.26232406	20.99927046	0	25.01345465	77.98621958	19.87962266	47.3796874
PWY-5899: superpathway of menaquinol-13 biosynthesis	0	57.83845792	0	0	59.68870299	0	0	0	0	0	46.14418481	0	0	0	0	0	0	0	0	0	0	0	0	45.6954507	16.35146482	0	100.0148282	0	57.07065014	0	24.1367078	11.67047036	67.21019573	86.44768391	53.210921	0	0	0	18.61237948	18.28470157	25.92626236	19.20473596	42.26232406	20.99927046	0	25.01345465	77.98621958	19.87962266	47.3796874
P185-PWY: formaldehyde assimilation III (dihydroxyacetone cycle)	0	0	0	0	0	0	0	0	0	0	0	0	0	0	0	0	0	0	0	0	0	0	0	0	0	0	0	0	0	0	0	0	0	0	0	0	0	0	0	0	0	0	0	0	0	0	17.72488183	0	0
REDCITCYC: TCA cycle VIII (helicobacter)	0	0	0	0	40.46372133	0	0	0	0	0	31.97324757	0	0	0	0	0	0	0	0	0	16.84520543	0	0	0	14.04066862	11.63741438	42.29402703	0	43.11156195	23.60027824	22.32899275	10.05438115	58.09300546	49.81784391	41.84730152	16.71481358	0	0	22.87728659	13.42671975	0	26.96290353	12.37336837	16.92906252	0	19.14226221	28.67975585	18.94896472	39.78737088
PWY-7279: aerobic respiration II (cytochrome c) (yeast)	0	0	0	0	0	0	0	0	0	0	0	0	0	0	0	0	0	0	0	0	0	0	0	0	0	0	19.48077865	0	0	0	0	0	23.94771951	0	17.02694781	0	0	0	0	0	0	0	0	0	0	0	0	0	0
PWY0-845: superpathway of pyridoxal 5'-phosphate biosynthesis and salvage	0	73.6896851	0	0	62.66835529	0	0	0	0	0	53.32277402	0	0	0	0	0	0	0	0	0	0	0	0	53.19251549	22.64908463	0	79.88560528	18.96403208	71.64907004	16.19774082	0	11.87130352	82.44547513	83.10387537	53.13030536	0	0	0	16.25708507	13.18808633	0	0	0	28.1239088	0	16.67602563	65.51367254	34.01915469	40.32419797
PWY-6630: superpathway of L-tyrosine biosynthesis	0	35.22769133	0	0	42.51154667	0	0	0	0	0	30.45636653	0	0	0	0	0	0	0	0	0	25.73685665	0	0	42.69093773	33.57759235	0	55.216371	0	48.27321582	26.30087387	0	10.53550198	115.9900696	51.32895481	36.95883255	0	0	0	10.41457458	17.08810123	0	0	34.58392416	22.61067717	0	20.49974112	86.27592323	24.28201545	30.72224675
GLUDEG-I-PWY: GABA shunt	0	23.43727038	0	0	17.94473289	0	0	9.765348398	7.850292085	0	14.72170605	0	9.735212842	0	15.91448197	0	18.55645435	13.12181464	0	0	19.11694507	0	0	15.96503802	11.55521109	0	17.71338266	3.700101844	0	16.82997955	11.68171193	11.08935691	18.07606894	18.14221352	0	6.641643838	13.02811315	8.266354447	0	13.7857229	0	11.51033878	27.26134858	14.7820771	0	0	15.91608973	26.02571409	18.84483079
PWY-5676: acetyl-CoA fermentation to butanoate II	0	30.25448091	0	0	26.85898365	0	0	0	0	0	22.09158108	0	0	0	0	0	0	0	0	0	22.44351833	0	0	69.71931856	0	0	61.72079106	0	75.13441844	0	0	0	33.9892439	46.67389878	31.4067346	0	0	0	0	16.19913455	0	0	26.7502474	22.5780784	0	24.08655245	55.91478227	27.54328694	65.54381883
PWY-5022: 4-aminobutanoate degradation V	0	35.52003104	0	0	43.96891528	0	0	0	19.7225613	0	18.52810241	0	0	16.4489045	13.23311748	0	0	0	13.10644683	9.63002713	33.08142151	0	13.83215673	24.97840949	18.39546403	0	35.3873936	0	15.18051939	36.57297929	14.80717362	25.69739664	30.31694039	38.05953122	42.72700392	18.00462706	19.133891	10.16036517	41.10141343	20.2227005	19.22312774	21.19741319	45.03732096	23.32126115	0	22.59826092	31.83661351	22.67320047	36.55833777
PWY-5861: superpathway of demethylmenaquinol-8 biosynthesis	0	48.54047598	0	0	51.90118015	0	0	0	0	0	40.04744851	0	0	0	0	0	0	0	0	0	0	0	0	42.91773455	13.39117475	0	88.81534366	0	47.18731231	0	19.0331487	9.003778731	57.66713992	75.74179698	46.08766312	0	0	0	14.08196654	13.8314499	21.07620216	14.87764145	34.19505524	15.81921231	0	20.43343624	66.36820082	14.43494419	39.83076002
HEME-BIOSYNTHESIS-II: heme biosynthesis I (aerobic)	0	62.23679887	0	0	61.5186165	0	0	0	0	0	45.60431299	0	0	0	0	0	0	0	0	0	20.97581951	0	0	40.95207874	14.86799935	0	74.48908734	0	53.59737466	0	7.887611675	11.01501365	41.61966312	85.89659743	32.30273626	0	0	14.47815244	13.81979296	15.55085043	5.577171605	8.500761011	25.51222023	16.50319337	0	22.44621811	53.9934323	25.2628178	47.82391855
PWY-5840: superpathway of menaquinol-7 biosynthesis	0	52.63254431	0	0	57.19872129	0	0	0	0	0	38.83602021	0	0	0	0	0	0	0	0	0	0	0	0	37.3582809	16.61355966	0	59.34457408	0	38.68852783	0	22.87359923	11.68755442	67.19257003	61.56980396	40.45701357	0	0	0	17.7841331	0	22.19152431	19.72026284	29.83541033	20.6188573	0	23.94433998	52.47014931	20.67419686	44.21037029
PWY-6285: superpathway of fatty acids biosynthesis (E. coli)	0	59.84717761	0	0	57.03573059	0	0	0	0	0	49.81634599	0	0	0	0	0	0	0	0	0	0	0	0	65.92982928	40.48493355	0	93.93570214	0	0	0	22.52567153	0	64.98275244	71.13146196	50.90243611	0	0	0	0	0	0	0	0	0	0	0	80.25991124	37.36540351	62.96270314
ARGDEG-PWY: superpathway of L-arginine, putrescine, and 4-aminobutanoate degradation	0	60.464634	0	0	45.58132824	0	0	0	0	0	45.33369139	0	0	0	0	0	0	0	0	0	28.5943235	0	0	50.98911443	11.37824979	0	80.83276646	0	39.79572867	12.80000644	19.39426515	0	50.38616127	79.92535242	43.53781016	0	0	10.82719639	20.27002853	22.92294657	0	17.13302446	37.11375072	24.75971615	0	31.96694016	59.88416693	31.82169541	45.80097613
ORNARGDEG-PWY: superpathway of L-arginine and L-ornithine degradation	0	60.464634	0	0	45.58132824	0	0	0	0	0	45.33369139	0	0	0	0	0	0	0	0	0	28.5943235	0	0	50.98911443	11.37824979	0	80.83276646	0	39.79572867	12.80000644	19.39426515	0	50.38616127	79.92535242	43.53781016	0	0	10.82719639	20.27002853	22.92294657	0	17.13302446	37.11375072	24.75971615	0	31.96694016	59.88416693	31.82169541	45.80097613
PWY-7371: 1,4-dihydroxy-6-naphthoate biosynthesis II	0	0	0	0	0	0	0	0	0	0	0	0	0	0	0	0	0	0	0	0	0	0	0	0	0	0	0	0	20.71943593	11.59047088	0	0	0	0	15.73397301	19.01540701	0	0	0	0	12.3347557	0	17.53275745	0	0	0	10.30711913	0	0
FOLSYN-PWY: superpathway of tetrahydrofolate biosynthesis and salvage	0	47.25280252	0	0	42.90838175	0	0	0	0	0	13.28410445	0	0	0	0	0	0	0	0	0	16.88593013	0	0	15.21236751	0	0	48.7762573	0	17.02359729	0	0	0	48.6187201	26.97119735	15.19990004	0	0	0	0	0	0	0	44.16392929	0	0	0	23.1493555	33.27080329	31.71176515
PWY-5918: superpathay of heme biosynthesis from glutamate	0	45.12707162	0	0	43.92017391	0	0	0	0	0	44.25515832	0	0	0	0	0	0	0	0	0	0	0	0	35.69867087	18.99597729	0	82.01920316	0	57.56559031	0	12.15895299	0	55.15717453	76.36089215	40.31563917	0	0	14.25509063	16.24949253	18.75809371	0	9.960390447	23.26498294	0	0	0	47.24897904	24.15152027	47.1408224
TEICHOICACID-PWY: teichoic acid (poly-glycerol) biosynthesis	14.72862519	54.24179722	0	0	51.63863276	0	0	0	0	0	29.64328298	0	0	13.84592947	0	0	66.16320625	25.5489413	0	0	13.46039702	0	0	12.05237681	0	0	30.64017737	0	0	15.85115678	0	0	29.57495487	0	0	0	0	17.84113299	0	0	0	0	8.991080948	0	0	0	28.5153662	41.22619184	0
PWY-7456: mannan degradation	0	0	0	0	0	0	0	0	0	0	0	0	0	0	0	0	0	0	0	0	0	0	0	0	0	0	0	0	0	0	0	0	0	0	0	0	0	0	0	0	0	0	0	0	0	0	0	0	22.6420383
PWY-7315: dTDP-N-acetylthomosamine biosynthesis	0	41.25247075	0	0	18.52954024	0	0	0	0	0	16.82886506	0	0	0	0	0	0	0	0	0	23.47833873	0	24.34100559	27.21561498	15.59494489	0	41.97146519	0	31.38580929	0	18.59323657	0	20.05420454	52.43376322	19.8805399	0	9.687303711	0	7.792470196	22.20994408	21.86160808	19.69357069	17.37904996	0	0	17.46046531	45.51107312	18.95864835	35.44107331
PWY-5656: mannosylglycerate biosynthesis I	0	38.68489943	0	0	57.1200938	0	0	0	10.38831963	0	36.09958029	0	0	0	0	0	0	0	0	0	30.13935546	0	0	22.3819699	14.32006294	0	53.23784891	0	35.47944163	0	9.693683389	15.21439336	35.44870451	68.51480601	35.94440829	0	0	7.084456918	12.36895343	19.5370833	21.50416193	11.89356686	17.77151271	17.41324645	0	0	59.84153835	27.31099446	32.74528948
PWY-5791: 1,4-dihydroxy-2-naphthoate biosynthesis II (plants)	0	37.02680376	0	0	39.71224478	0	0	0	0	0	28.88833612	0	0	0	0	0	0	0	0	0	0	0	0	40.37601701	10.42529258	0	70.43454393	0	39.47330467	0	13.49151679	6.728673327	40.37882347	52.71466425	37.55394193	0	0	0	12.80800311	11.31462492	16.24578011	12.31052079	20.75874819	12.3787231	0	14.22081552	52.07188648	16.95320228	24.50670328
PWY-5837: 1,4-dihydroxy-2-naphthoate biosynthesis I	0	37.02680376	0	0	39.71224478	0	0	0	0	0	28.88833612	0	0	0	0	0	0	0	0	0	0	0	0	40.37601701	10.42529258	0	70.43454393	0	39.47330467	0	13.49151679	6.728673327	40.37882347	52.71466425	37.55394193	0	0	0	12.80800311	11.31462492	16.24578011	12.31052079	20.75874819	12.3787231	0	14.22081552	52.07188648	16.95320228	24.50670328
AST-PWY: L-arginine degradation II (AST pathway)	0	42.51883634	0	0	44.22312561	0	0	0	0	0	33.96985992	0	0	0	0	0	0	0	0	0	16.13719982	0	0	48.24216813	13.30935754	0	60.92856413	0	40.02057321	0	11.83740242	7.584548442	38.9212928	52.07453376	35.34806659	0	0	0	0	10.44287674	14.71758897	4.037070758	20.78029505	21.10549209	0	25.2643626	46.53932581	19.47329149	30.57949388
PWY-5845: superpathway of menaquinol-9 biosynthesis	0	49.90459646	0	0	40.88092658	0	0	0	0	0	38.83602021	0	0	0	0	0	0	0	0	0	0	0	0	31.1841096	0	0	59.34457408	0	33.02446193	0	0	0	36.12046428	61.56980396	40.45701357	0	0	0	16.05314656	0	18.91977605	17.54494247	29.83541033	0	0	0	52.47014931	16.00427567	41.57843166
PWY-5850: superpathway of menaquinol-6 biosynthesis I	0	49.90459646	0	0	40.88092658	0	0	0	0	0	38.83602021	0	0	0	0	0	0	0	0	0	0	0	0	31.1841096	0	0	59.34457408	0	33.02446193	0	0	0	36.12046428	61.56980396	40.45701357	0	0	0	16.05314656	0	18.91977605	17.54494247	29.83541033	0	0	0	52.47014931	16.00427567	41.57843166
PWY-5896: superpathway of menaquinol-10 biosynthesis	0	49.90459646	0	0	40.88092658	0	0	0	0	0	38.83602021	0	0	0	0	0	0	0	0	0	0	0	0	31.1841096	0	0	59.34457408	0	33.02446193	0	0	0	36.12046428	61.56980396	40.45701357	0	0	0	16.05314656	0	18.91977605	17.54494247	29.83541033	0	0	0	52.47014931	16.00427567	41.57843166
PWY-5367: petroselinate biosynthesis	0	17.85906209	0	0	15.64647203	0	0	0	0	0	15.85814353	0	0	0	0	0	0	0	18.18836157	0	12.19575772	0	0	17.26665085	19.71844194	0	26.6466117	0	19.69825679	0	4.521598105	0	19.71016907	23.316004	10.97339657	0	0	0	6.686074129	13.65242507	7.229139118	7.371123231	9.181015347	8.878828638	0	0	25.14012237	10.26876222	23.33701754
PWY0-1479: tRNA processing	0	0	0	0	0	0	0	0	0	0	0	0	0	0	0	0	0	0	0	0	0	0	0	0	0	0	0	0	43.15256438	40.60918104	0	0	0	0	0	31.12755557	67.55135761	0	0	0	0	0	0	0	0	0	0	0	0
PWY-5920: superpathway of heme biosynthesis from glycine	0	47.35398414	0	0	38.1801319	0	0	0	0	0	39.22283	0	0	0	0	0	0	0	0	0	0	0	0	29.68256527	0	0	74.49489535	0	50.97546545	0	0	0	46.79460337	69.83194211	33.96190332	0	0	11.06208342	11.0499285	15.68675423	0	8.079946179	11.85266808	0	0	9.858528445	40.40937463	0	31.30886061
METHGLYUT-PWY: superpathway of methylglyoxal degradation	0	37.40427939	0	0	41.27536075	0	0	0	0	0	22.12182287	0	0	0	0	9.100405067	0	0	0	0	17.22786629	0	0	33.6694096	0	0	52.56475164	0	26.52644279	0	10.77175873	0	38.51148739	35.61792013	30.46272198	0	0	0	12.56725892	15.82941017	10.75464415	0	14.98435534	9.927755278	0	0	55.62099317	22.14595961	37.3059283
PWY-5138: unsaturated, even numbered fatty acid &beta;-oxidation	0	40.28899471	0	0	32.33705595	0	0	0	0	0	26.60414637	0	0	0	0	0	0	0	0	0	15.02928563	0	0	27.38541088	0	0	52.58548841	10.67319258	36.57769675	0	9.696296092	5.659295848	23.78505173	51.24289221	21.32398854	13.40276195	0	0	10.51218873	18.26862507	0	13.1732053	17.75913881	18.07731029	0	14.4422701	39.39053751	20.17385601	26.85502316
PWY0-1415: superpathway of heme biosynthesis from uroporphyrinogen-III	0	39.76203378	0	0	31.6429994	0	0	0	0	0	35.97146248	0	0	0	0	0	0	0	0	0	7.632550179	0	0	24.64384276	0	0	66.73086861	0	42.16922847	0	4.369279613	0	37.83063609	58.29892346	27.1627009	0	0	13.53009676	10.54857917	14.61123545	5.158683297	6.61102406	10.18522397	5.061720447	0	7.36023687	30.851785	6.822554449	24.18663672
PWY-7046: 4-coumarate degradation (anaerobic)	0	52.88609252	0	0	25.88043585	0	0	0	0	0	23.06732029	0	0	0	0	0	0	0	0	0	22.16262756	0	0	20.33992787	14.90490102	0	59.04506929	0	30.47980368	0	10.32130192	13.66241254	33.58670499	53.04633795	22.28207485	0	0	0	12.4355157	17.44729918	7.458217425	0	13.78856232	4.692526025	0	24.95998174	54.68554811	16.20478686	32.30206559
GLYCOL-GLYOXDEG-PWY: superpathway of glycol metabolism and degradation	0	11.60028365	0	0	8.602106825	0	0	0	6.454050069	0	18.44257572	0	0	0	0	0	0	0	0	0	32.66446217	0	0	24.70145644	8.088787618	10.89157426	59.36366789	0	44.2637458	0	28.5041735	12.04125098	33.96195074	14.80594375	43.71410074	20.84295406	0	0	18.90321884	19.40960482	0	13.22377789	29.88011801	14.92291044	0	8.779186936	34.05592775	8.460428248	9.9291337
PWY-6612: superpathway of tetrahydrofolate biosynthesis	0	33.45089531	0	0	29.82112221	0	0	0	0	0	9.115016437	0	0	0	0	0	0	0	0	0	11.40645987	0	0	10.27396436	0	0	34.11566823	0	11.52259506	0	0	0	33.39768394	18.6093749	10.27123957	0	0	0	0	0	0	0	30.48282184	0	0	0	15.63505231	23.24101705	21.91678683
PWY-4321: L-glutamate degradation IV	0	29.42151227	0	0	23.57497545	0	0	6.992698848	0	0	18.74597996	0	0	0	0	0	0	0	0	0	21.12925453	0	0	0	0	0	0	0	0	10.29320434	11.53477085	0	19.87567107	0	0	0	11.27108754	8.559616329	0	0	0	0	15.97606323	15.89337242	0	0	21.47032551	28.65623754	0
PWY-4041: &gamma;-glutamyl cycle	0	5.403358792	0	0	8.447337778	0	0	0	0	0	4.47157288	0	0	0	0	0	0	0	21.75710902	0	3.700593958	0	0	6.664804596	0	0	9.545877811	0	7.031827385	13.33582743	3.968785995	0	4.33474304	10.05634698	6.057643966	25.85446929	20.22279246	20.08315234	18.10661707	2.906660404	18.49174823	0	4.943581441	3.088505455	0	3.908361083	7.645346534	4.698118509	5.8611831
KETOGLUCONMET-PWY: ketogluconate metabolism	0	20.04940546	0	0	16.94187605	0	0	0	0	0	17.3442781	0	0	0	0	0	0	0	0	0	9.706988248	0	0	13.73623561	3.128675765	0	70.0568643	0	12.36941714	0	2.906632168	4.776081998	13.86049128	48.57989451	15.38668675	0	4.552885419	0	3.699041062	6.736568486	0	11.80954163	5.498628017	4.153649735	0	44.0388992	22.29308671	37.37717338	46.04235818
PWY-6588: pyruvate fermentation to acetone	0	17.636393	0	0	22.90094636	0	0	0	0	0	14.6685716	0	0	0	0	0	0	0	0	0	13.30956042	0	0	43.73146959	0	0	54.40960532	0	31.92470269	0	5.706068736	20.1170264	26.8499449	43.18288677	17.69847314	0	0	0	14.36953538	8.802649849	0	17.34750745	28.77348746	12.77521399	0	4.697194484	27.25341719	22.66193723	41.3644479
PWY0-881: superpathway of fatty acid biosynthesis I (E. coli)	0	0	0	0	0	0	0	0	0	0	0	0	0	0	0	0	0	0	0	0	0	0	0	46.90500738	0	0	57.35422642	0	0	0	17.38100518	0	0	35.18369367	37.21475334	0	0	0	0	0	0	0	0	0	0	23.92425689	42.46551677	23.229593	30.00679357
PWY-5860: superpathway of demethylmenaquinol-6 biosynthesis I	0	39.53590859	0	0	32.1653582	0	0	0	0	0	31.31296065	0	0	0	0	0	0	0	0	0	0	0	0	25.68956806	0	0	45.82660499	0	24.54869103	0	0	0	26.91926401	48.68356021	32.21624328	0	0	0	11.62877654	0	14.85231962	13.00915682	22.65737128	0	0	0	40.44207945	11.14391618	32.22661237
PWY-5862: superpathway of demethylmenaquinol-9 biosynthesis	0	39.53590859	0	0	32.1653582	0	0	0	0	0	31.31296065	0	0	0	0	0	0	0	0	0	0	0	0	25.68956806	0	0	45.82660499	0	24.54869103	0	0	0	26.91926401	48.68356021	32.21624328	0	0	0	11.62877654	0	14.85231962	13.00915682	22.65737128	0	0	0	40.44207945	11.14391618	32.22661237
PWY-5863: superpathway of phylloquinol biosynthesis	0	28.36592761	0	0	27.64266655	0	0	0	0	0	21.34457512	0	0	0	0	0	0	0	0	0	0	0	0	18.0773079	0	0	28.77346153	0	38.4918982	0	13.06864454	0	42.42035947	30.31022453	22.52164061	0	0	0	9.636474684	11.83496942	16.90504814	10.41565656	18.5064718	0	0	0	53.53738853	17.41034957	20.14517322
PWY-6749: CMP-legionaminate biosynthesis I	0	0	0	0	0	0	0	0	0	0	0	0	0	0	0	0	0	0	0	0	0	0	0	0	0	0	0	0	0	0	0	0	0	0	0	0	0	0	0	0	0	0	0	0	0	0	0	0	0
PWY-7013: L-1,2-propanediol degradation	0	0	0	0	0	0	0	0	0	0	0	0	0	0	0	0	25.93519688	0	0	0	0	0	0	12.88253053	47.98533746	0	17.4908931	0	25.1175435	0	0	0	13.14425956	44.95802286	0	0	0	0	0	34.34649281	0	0	0	0	0	24.46477147	18.17618626	22.56302019	21.00528212
PWY66-398: TCA cycle III (animals)	0	0	0	0	0	0	0	0	0	0	0	0	0	0	0	0	0	0	0	0	0	0	0	0	0	0	0	0	0	16.01309887	0	0	0	0	0	0	0	0	0	0	0	0	0	0	0	0	0	0	0
PWY-7204: pyridoxal 5'-phosphate salvage II (plants)	0	31.92627405	0	0	32.78886307	0	0	0	0	0	24.90383539	0	0	0	0	0	0	0	0	0	0	0	0	23.46484041	10.97723593	0	38.07590507	0	25.56438741	10.94042791	0	0	36.39489976	40.56246077	22.09249703	0	0	0	9.346049492	4.119472958	0	0	0	12.70016594	0	12.79102086	36.50926086	18.86884561	22.66204793
PWY-622: starch biosynthesis	0	0	0	0	87.50438104	0	0	0	0	0	0	0	0	0	0	0	0	0	0	0	0	0	0	0	0	0	0	0	0	0	0	0	130.7378746	0	0	0	0	0	0	0	0	0	67.28220658	0	0	0	0	0	0
PWY-7391: isoprene biosynthesis II (engineered)	0	0	0	0	0	0	0	0	0	15.54058858	0	0	27.61095691	0	60.12967572	20.31599971	52.0563499	34.87605527	0	0	26.21522647	0	0	0	0	0	0	0	0	26.79837966	0	0	34.08992553	0	0	20.30878824	0	0	0	0	0	0	0	0	0	0	28.76152843	28.39095011	0
PWY-6263: superpathway of menaquinol-8 biosynthesis II	0	17.50823559	0	0	0	0	0	0	0	0	0	0	0	0	0	0	0	0	0	0	0	0	0	0	0	0	0	0	24.09594498	0	18.39414082	0	31.17556715	0	0	0	0	0	15.7393312	0	14.30917971	0	0	18.31037352	0	0	21.05197458	0	0
PWY-5747: 2-methylcitrate cycle II	0	0	0	0	0	0	0	0	0	0	0	0	0	0	0	0	0	0	0	0	0	0	0	0	0	0	11.68551975	0	0	0	0	0	0	0	0	0	0	0	0	0	0	0	0	0	0	0	0	0	0
3-HYDROXYPHENYLACETATE-DEGRADATION-PWY: 4-hydroxyphenylacetate degradation	0	33.66835632	0	0	28.81996497	0	0	0	0	0	28.78517528	0	0	0	0	0	0	0	0	0	0	0	0	14.79369479	8.724533532	0	28.17547068	0	17.55313456	0	0	0	8.728315839	35.4744563	14.82351088	0	0	0	0	6.744508394	0	7.541188785	13.69152517	11.61652942	0	7.938354076	28.76402554	15.20384591	19.48075971
PWY-5005: biotin biosynthesis II	0	0	0	0	0	0	0	0	0	0	0	0	0	0	0	0	0	0	0	0	0	0	0	0	0	0	0	0	0	0	0	0	0	0	0	0	0	0	0	0	0	0	0	0	0	0	0	0	0
PWY0-42: 2-methylcitrate cycle I	0	0	0	0	0	0	0	0	0	0	0	0	0	0	0	0	0	0	0	0	0	0	0	0	0	0	9.690946537	0	0	0	0	0	0	0	0	0	0	0	0	0	0	0	0	0	0	0	0	0	0
PWY-6318: L-phenylalanine degradation IV (mammalian, via side chain)	0	13.2813105	0	0	17.29348276	0	0	0	0	0	13.31768562	0	0	0	0	0	0	0	0	0	20.83411849	0	0	23.37820612	0	0	30.52670064	0	13.77205093	0	0	0	13.16554817	12.81077289	8.604503708	0	0	0	13.36324105	9.081799411	0	3.304597693	0	26.11833036	0	18.39709952	25.9368285	19.6571071	25.27879529
PWY-7007: methyl ketone biosynthesis	0	0	0	0	0	0	0	0	0	0	0	0	0	0	0	0	0	0	0	0	0	0	0	0	0	0	0	0	0	0	0	0	0	0	0	0	0	0	0	0	0	0	0	0	0	0	0	0	0
PWY3O-355: stearate biosynthesis III (fungi)	0	0	0	0	0	0	0	0	0	0	0	0	0	0	0	0	0	0	0	0	0	0	0	16.64511424	0	0	21.71010645	0	15.25952335	0	5.196973689	0	0	24.54110701	11.13378868	0	0	0	0	10.1443933	0	0	6.8646999	9.394333932	0	0	18.84679401	8.634473211	10.60785528
NAD-BIOSYNTHESIS-II: NAD salvage pathway II	0	7.22578068	0	0	18.40055188	0	0	0	0	0	9.366898466	0	0	0	0	0	0	0	0	0	4.436948417	0	0	11.43904914	6.3657206	0	22.22545847	0	8.544780666	0	0	0	10.91689001	17.70974127	11.80405847	0	0	0	5.020670623	6.484494668	0	4.89775569	5.856415227	0	0	7.129684802	13.28576532	5.217281163	9.688091994
PWY-6590: superpathway of Clostridium acetobutylicum acidogenic fermentation	0	0	0	0	0	0	0	0	0	0	0	0	0	0	0	0	0	0	0	0	0	0	0	0	0	0	0	0	0	0	0	0	0	0	0	0	0	0	0	29.61537054	0	0	0	0	0	0	0	0	55.67466284
PWY-5705: allantoin degradation to glyoxylate III	0	11.90271934	0	0	11.57360922	0	0	0	0	0	10.05738034	0	0	0	0	0	0	0	0	0	7.202959877	0	0	9.562847073	0	0	13.29830728	0	6.718554228	0	4.660439034	0	9.693118936	10.26129893	9.313011775	0	0	0	3.258115901	6.528990162	4.362047925	0	5.942980914	4.38421359	0	8.433507912	11.4609026	5.048872006	7.690846354
P162-PWY: L-glutamate degradation V (via hydroxyglutarate)	0	21.84993972	0	0	0	0	0	0	16.72908281	0	0	0	0	0	0	0	0	0	0	0	0	0	0	0	0	0	0	0	0	0	11.01944342	0	24.66142209	18.8673537	0	0	0	0	24.6385229	0	0	16.21943919	25.47660951	0	0	0	0	0	0
PWY-6470: peptidoglycan biosynthesis V (&beta;-lactam resistance)	0	0	0	0	0	0	0	0	0	0	0	0	0	0	0	0	0	0	45.79309946	0	0	0	0	33.32213328	0	0	0	0	0	0	0	0	0	0	0	0	0	0	0	0	0	0	0	0	0	0	0	0	0
P125-PWY: superpathway of (R,R)-butanediol biosynthesis	0	0	0	0	0	0	0	0	0	0	0	0	0	0	0	0	0	0	0	0	0	0	0	0	15.60938946	0	0	0	0	0	0	0	0	0	0	0	0	0	0	0	0	0	0	0	0	0	0	0	0
UBISYN-PWY: superpathway of ubiquinol-8 biosynthesis (prokaryotic)	0	13.07645796	0	0	12.92772625	0	0	0	0	0	8.918763907	0	0	0	0	0	0	0	0	0	5.795076695	0	0	10.28262348	5.743839486	0	15.14010598	0	10.39731355	0	5.400588361	0	12.51399254	15.59543781	9.216159669	0	0	0	0	0	0	0	0	5.290680094	0	0	12.22846587	0	9.264239645
PWY0-1338: polymyxin resistance	0	7.274628571	0	0	10.77193275	0	0	0	0	0	9.343292629	0	0	0	0	0	0	0	0	0	5.722094246	0	0	7.387309103	0	0	9.550450371	0	20.17353148	0	4.326218409	4.084473658	5.536621813	10.42249792	6.868390608	0	0	0	0	5.739400295	0	0	6.588754403	11.41947644	0	4.820308002	9.155912433	10.20415981	6.709877506
CENTFERM-PWY: pyruvate fermentation to butanoate	0	0	0	0	0	0	0	0	0	0	0	0	0	0	0	0	0	0	0	0	0	0	0	0	0	0	0	0	0	0	0	0	0	0	0	0	0	0	0	24.81819964	0	0	0	0	0	0	0	0	47.99726529
PWY-7209: superpathway of pyrimidine ribonucleosides degradation	0	0	0	0	17.68702518	0	0	0	0	0	0	0	0	0	0	0	0	0	0	0	12.30091498	0	0	7.076924959	0	0	12.98330519	0	4.864637514	0	0	0	0	7.523179429	3.360413891	0	14.7658421	0	0	0	0	0	0	0	0	0	9.932735213	0	0
PWY0-41: allantoin degradation IV (anaerobic)	0	8.78845136	0	0	10.82105201	0	0	0	0	0	8.005776494	0	0	0	0	0	0	0	0	0	5.110772519	0	0	8.98396219	0	0	12.89459408	0	6.289214971	0	6.437485861	0	7.73493186	9.955268741	7.933716879	0	0	0	4.662388688	4.790859766	0	0	5.154320722	4.535420368	0	7.242227527	9.553689432	5.791559992	7.841444013
PWY-5855: ubiquinol-7 biosynthesis (prokaryotic)	0	11.30555065	0	0	11.26249211	0	0	0	0	0	7.724751528	0	0	0	0	0	0	0	0	0	5.010393273	0	0	8.933413259	5.19503919	0	12.93840543	0	9.048951107	0	4.77670509	0	11.079435	13.46734324	7.946448938	0	0	0	0	0	0	0	0	4.772976934	0	0	10.56908175	0	7.931965493
PWY-5856: ubiquinol-9 biosynthesis (prokaryotic)	0	11.30555065	0	0	11.26249211	0	0	0	0	0	7.724751528	0	0	0	0	0	0	0	0	0	5.010393273	0	0	8.933413259	5.19503919	0	12.93840543	0	9.048951107	0	4.77670509	0	11.079435	13.46734324	7.946448938	0	0	0	0	0	0	0	0	4.772976934	0	0	10.56908175	0	7.931965493
PWY-5857: ubiquinol-10 biosynthesis (prokaryotic)	0	11.30555065	0	0	11.26249211	0	0	0	0	0	7.724751528	0	0	0	0	0	0	0	0	0	5.010393273	0	0	8.933413259	5.19503919	0	12.93840543	0	9.048951107	0	4.77670509	0	11.079435	13.46734324	7.946448938	0	0	0	0	0	0	0	0	4.772976934	0	0	10.56908175	0	7.931965493
PWY-6708: ubiquinol-8 biosynthesis (prokaryotic)	0	11.30555065	0	0	11.26249211	0	0	0	0	0	7.724751528	0	0	0	0	0	0	0	0	0	5.010393273	0	0	8.933413259	5.19503919	0	12.93840543	0	9.048951107	0	4.77670509	0	11.079435	13.46734324	7.946448938	0	0	0	0	0	0	0	0	4.772976934	0	0	10.56908175	0	7.931965493
LPSSYN-PWY: superpathway of lipopolysaccharide biosynthesis	0	0	0	0	0	0	0	0	0	0	0	0	0	0	0	0	0	0	0	0	0	0	0	0	0	0	38.73701089	0	0	0	0	0	16.39890485	20.09683242	0	0	0	0	0	0	0	0	0	0	0	0	20.79066105	0	0
PWY-7316: dTDP-N-acetylviosamine biosynthesis	0	81.32529172	0	0	72.78192222	0	0	0	0	0	70.76148212	0	0	0	0	0	0	0	0	0	0	0	0	0	0	0	0	0	0	0	0	0	0	0	0	0	0	0	0	0	0	0	0	0	0	0	0	0	0
PWY-6837: fatty acid beta-oxidation V (unsaturated, odd number, di-isomerase-dependent)	0	9.137091522	0	0	5.595112852	0	0	0	0	0	6.656568905	0	0	0	0	0	0	0	0	0	4.589673529	0	0	5.249178848	0	0	11.36898244	0	8.257098109	0	4.04121099	0	3.994266688	14.21724518	6.052074272	0	0	0	2.555657752	2.313832379	0	3.102690945	3.399890451	4.716017814	0	3.102011388	5.955865699	2.28902264	5.133550588
KDO-NAGLIPASYN-PWY: superpathway of (Kdo)2-lipid A biosynthesis	0	0	0	0	9.709883418	0	0	0	7.034000616	0	8.124326784	0	0	0	0	0	0	0	0	0	0	0	0	0	0	0	27.36077489	0	0	0	0	0	8.923535682	14.09862154	0	0	0	0	0	0	0	0	0	0	0	0	11.32470396	0	0
PWY-7446: sulfoglycolysis	0	10.62595553	0	0	11.03060133	0	0	0	0	0	9.87842	0	0	0	0	0	0	0	0	0	0	0	0	6.684237854	0	0	15.72867456	0	8.684795159	0	0	0	9.202197494	8.899917686	12.83452354	0	0	0	0	0	0	0	5.250785236	0	0	4.193870755	7.440476766	5.461143033	7.302804336
PWY-6071: superpathway of phenylethylamine degradation	0	13.63247838	0	0	7.967074157	0	0	0	0	0	7.146242002	0	0	0	0	0	0	0	0	0	0	0	0	10.50252787	0	0	12.76603277	0	8.33632198	0	0	0	6.546558113	11.63375041	8.315871455	0	0	0	0	0	0	0	6.06305608	0	0	0	13.88287384	5.232503954	7.157983271
PWY-7409: phospholipid remodeling (phosphatidylethanolamine, yeast)	0	4.655882368	0	0	7.618917621	0	0	0	0	0	6.120468988	0	0	0	0	0	0	0	0	0	0	0	0	11.5022344	0	0	8.867237756	0	4.743522947	0	0	0	3.375147406	10.09868647	4.399160372	0	0	0	0	0	0	0	6.797731114	0	0	0	9.364188466	0	5.425776533
PWY0-321: phenylacetate degradation I (aerobic)	0	12.04279172	0	0	6.786695596	0	0	0	0	0	6.169683309	0	0	0	0	0	0	0	0	0	0	0	0	9.863534585	0	0	11.53208296	0	7.202183582	0	0	0	6.250712656	10.43256814	7.648155823	0	0	0	0	0	0	0	5.550977471	0	0	0	12.328258	4.560550708	6.344529837
ECASYN-PWY: enterobacterial common antigen biosynthesis	0	6.774209397	0	0	6.422631863	0	0	0	0	0	6.41571535	0	0	0	0	0	0	0	0	0	0	0	0	5.669504389	0	0	13.64625726	0	7.129019131	0	0	0	6.304792098	13.00936717	5.682235372	0	0	0	0	3.981736985	0	0	3.354175419	0	0	0	8.59232169	5.590187969	6.212232284
PWY-6823: molybdenum cofactor biosynthesis	0	0	0	0	0	0	0	0	0	0	0	0	0	0	0	0	0	0	0	0	0	0	0	0	0	0	18.7217626	0	0	0	0	0	15.21665187	0	0	0	0	0	0	0	0	0	0	0	0	0	16.96011808	0	0
PWY66-367: ketogenesis	0	12.89050143	0	0	0	0	0	0	0	0	0	0	0	0	0	0	0	0	0	0	0	0	0	0	17.97725764	0	0	14.91271379	28.73352953	0	0	16.06141123	0	0	20.42667847	0	0	0	0	0	0	22.15066752	0	0	0	0	16.38703889	0	0
PWY-5692: allantoin degradation to glyoxylate II	0	6.17885729	0	0	7.688014289	0	0	0	0	0	5.720825787	0	0	0	0	0	0	0	0	0	4.065820347	0	0	6.329429751	0	0	7.111218654	0	4.358591819	0	4.660439034	0	5.439553263	6.979191654	5.567519374	0	0	0	3.258115901	3.478052066	0	0	3.690266207	0	0	5.087137255	6.744856409	4.118591186	5.43256375
URDEGR-PWY: superpathway of allantoin degradation in plants	0	6.17885729	0	0	7.688014289	0	0	0	0	0	5.720825787	0	0	0	0	0	0	0	0	0	4.065820347	0	0	6.329429751	0	0	7.111218654	0	4.358591819	0	4.660439034	0	5.439553263	6.979191654	5.567519374	0	0	0	3.258115901	3.478052066	0	0	3.690266207	0	0	5.087137255	6.744856409	4.118591186	5.43256375
PWY-5028: L-histidine degradation II	0	0	0	0	0	0	0	0	0	0	0	0	0	0	0	0	0	0	0	0	0	0	0	0	0	0	0	0	0	0	0	0	0	0	0	0	0	0	0	0	0	0	0	0	0	0	0	0	0
PWY-6309: L-tryptophan degradation XI (mammalian, via kynurenine)	0	0	0	0	0	0	0	0	0	0	0	0	0	0	0	0	0	0	0	0	0	0	0	0	0	0	0	0	0	0	0	0	0	0	0	0	0	0	0	0	0	0	0	0	0	0	0	0	0
PWY-7332: superpathway of UDP-N-acetylglucosamine-derived O-antigen building blocks biosynthesis	0	0	0	0	0	0	0	0	0	0	0	0	0	0	0	0	0	0	0	0	0	0	0	0	0	0	0	0	0	0	0	0	0	0	0	0	0	0	55.17582333	0	0	0	25.47794716	0	0	0	0	0	0
P221-PWY: octane oxidation	0	0	0	0	3.76031928	0	0	0	0	0	2.428639497	0	0	0	0	0	0	0	0	0	0	0	0	4.090181641	0	0	9.359978221	0	4.509513017	0	1.936495304	0	0.937082562	10.21106094	5.2634632	0	0	0	0	0	0	0	2.610303296	0	0	0	3.793324723	2.433552939	3.752532762
PWY-5392: reductive TCA cycle II	0	0	0	0	8.414906231	0	0	0	0	0	0	0	0	0	0	0	0	0	0	0	0	0	0	0	0	0	6.746812413	0	14.12605681	0	0	0	5.620213556	8.785639965	6.827750441	0	0	0	0	0	0	0	0	0	0	0	0	0	0
THREOCAT-PWY: superpathway of L-threonine metabolism	0	0	0	0	0	0	0	0	0	0	0	0	0	0	0	0	0	0	0	0	0	0	0	0	0	0	0	0	0	0	0	0	0	0	0	0	0	0	0	0	0	0	0	0	0	0	0	0	0
PWY-6467: Kdo transfer to lipid IVA III (Chlamydia)	0	0	0	0	0	0	0	0	0	0	0	0	0	0	0	0	0	0	0	0	0	0	0	0	0	0	18.59374082	0	0	0	0	0	0	0	0	0	0	0	0	0	0	0	0	0	0	0	8.236408612	4.670552561	0
PWY-6876: isopropanol biosynthesis	0	0	0	0	0	0	0	0	0	0	0	0	0	0	0	0	0	0	0	0	0	0	0	0	0	0	0	0	0	0	0	0	0	0	0	0	0	0	0	0	0	0	0	0	0	0	0	0	0
PWY-6143: CMP-pseudaminate biosynthesis	0	0	0	0	0	0	0	0	0	0	0	0	0	0	0	0	0	0	0	0	0	0	0	0	0	0	0	0	0	0	0	0	0	0	0	0	0	0	0	0	0	0	0	0	0	0	0	0	0
ARGORNPROST-PWY: arginine, ornithine and proline interconversion	0	0	0	0	0	0	0	0	0	0	0	0	0	0	0	0	0	0	0	0	0	0	0	0	0	0	0	0	0	0	0	0	0	0	0	0	0	0	0	0	0	0	0	0	0	0	0	0	0
PWY-7039: phosphatidate metabolism, as a signaling molecule	0	0	0	0	0	0	0	0	0	0	0	0	0	0	0	0	0	0	0	0	0	0	0	0	0	0	0	0	0	0	0	0	0	0	0	0	0	0	0	0	0	0	0	0	0	0	0	0	7.50448903
PWY-4984: urea cycle	0	0	0	0	0	0	0	0	0	0	0	0	0	0	0	0	0	0	0	0	0	0	0	0	0	0	0	0	0	0	0	0	0	0	0	0	0	0	0	0	0	0	0	0	0	0	0	0	0
ALLANTOINDEG-PWY: superpathway of allantoin degradation in yeast	0	0	0	0	0	0	0	0	0	0	0	0	0	0	0	0	0	0	0	0	0	0	0	0	0	0	0	0	0	0	0	0	0	0	0	0	0	0	0	0	9.81077461	0	0	0	0	0	0	0	0
PWY-7003: glycerol degradation to butanol	0	0	0	0	0	0	0	0	0	0	0	0	0	0	0	0	0	0	0	0	0	0	0	0	0	0	0	0	0	0	0	0	0	0	0	0	0	0	0	0	0	0	0	0	0	0	37.45889862	0	0
PWY-7385: 1,3-propanediol biosynthesis (engineered)	0	0	0	0	0	0	0	0	0	0	0	0	0	0	0	0	0	0	0	0	0	0	0	0	8.32055044	0	0	0	0	0	0	0	0	0	0	0	0	0	0	20.2393279	0	0	0	0	0	0	0	0	0
ALL-CHORISMATE-PWY: superpathway of chorismate metabolism	0	0	0	0	0	0	0	0	0	0	0	0	0	0	0	0	0	0	0	0	0	0	0	0	0	0	0	0	0	0	0	0	27.66290169	0	0	0	0	0	0	0	0	0	0	0	0	0	0	0	0
PROTOCATECHUATE-ORTHO-CLEAVAGE-PWY: protocatechuate degradation II (ortho-cleavage pathway)	0	0	0	0	0	0	0	0	0	0	0	0	0	0	0	0	0	0	0	0	0	0	0	0	0	0	0	0	0	0	0	0	0	0	0	0	0	0	0	0	0	0	0	0	0	0	0	0	0
GOLPDLCAT-PWY: superpathway of glycerol degradation to 1,3-propanediol	0	0	0	0	0	0	0	0	0	0	0	0	0	0	0	0	0	0	0	0	0	0	0	0	0	0	0	0	0	0	0	0	0	0	0	0	0	0	0	0	0	0	0	0	0	0	12.0232225	0	0
PWY-5088: L-glutamate degradation VIII (to propanoate)	0	0	0	0	0	0	0	0	0	0	0	0	0	0	0	0	0	0	0	0	0	0	0	0	0	0	0	0	0	0	0	0	0	0	0	0	0	0	0	0	0	0	0	0	0	0	0	0	0
PWY-7312: dTDP-D-&beta;-fucofuranose biosynthesis	0	0	0	0	0	0	0	0	0	0	0	0	0	0	0	0	0	0	0	0	0	0	0	0	0	0	0	0	0	0	0	0	0	0	0	0	0	0	0	0	0	0	0	0	13.1933979	0	0	0	0
PWY-4702: phytate degradation I	0	0	0	0	0	0	0	0	0	0	0	0	0	0	0	0	0	0	0	0	0	0	0	0	0	0	0	0	0	0	0	0	0	0	0	0	0	0	0	0	0	0	0	0	0	0	0	0	0
PWY-7235: superpathway of ubiquinol-6 biosynthesis (eukaryotic)	0	0	0	0	0	0	0	0	0	0	0	0	0	0	0	0	0	0	0	0	0	0	0	0	0	0	0	0	0	0	0	0	12.60266771	0	0	0	0	0	0	0	0	0	0	0	0	0	0	0	0
PWY0-1533: methylphosphonate degradation I	0	0	0	0	0	0	0	0	0	0	0	0	0	0	0	0	0	0	0	0	0	0	0	0	0	0	0	0	0	0	0	0	0	0	0	0	0	0	0	0	0	0	0	0	0	0	0	0	0
[truncated: 227 more columns]
